# Supplementary material for: The Association between Meditation Practice and Job Performance: A Cross-Sectional Study
Source: PLoS One. 2015 May 29;10(5):e0128287. doi: 10.1371/journal.pone.0128287 (PMC4449168; doi:10.1371/journal.pone.0128287)
Supplement: S1 Dataset — (XLSX) [file pone.0128287.s001.xlsx]

## Sheet: SC data_meditation paper
gender	age	Age Group	household income	education	meditation practice
2	59	5	1	1	0
1	59	5	1	1	0
1	59	5	3	1	0
1	59	5	2	1	0
1	59	5	2	1	0
1	59	5	7	1	0
1	58	5	2	1	0
1	58	5	1	1	0
1	58	5	7	1	0
1	58	5	2	1	0
1	58	5	7	1	0
1	57	5	1	1	0
1	57	5	2	1	0
1	57	5	2	1	0
1	57	5	2	1	0
1	57	5	2	1	0
1	56	5	2	1	0
1	56	5	4	1	0
1	56	5	5	1	0
1	56	5	5	1	0
1	56	5	2	1	0
1	56	5	3	1	0
1	56	5	4	1	0
1	55	5	2	1	0
1	55	5	2	1	0
1	55	5	2	1	0
1	55	5	2	1	0
1	55	5	3	1	0
1	55	5	4	1	0
1	55	5	3	1	0
1	54	5	2	1	0
1	54	5	2	1	0
1	54	5	7	1	0
1	54	5	7	1	0
1	54	5	2	1	0
1	54	5	3	1	0
1	54	5	4	1	0
1	54	5	1	1	0
1	53	5	3	1	0
1	53	5	2	1	0
1	53	5	6	1	0
1	53	5	4	1	0
1	53	5	6	1	0
1	53	5	2	1	0
1	53	5	7	1	0
1	53	5	2	1	0
1	53	5	7	1	0
1	53	5	3	1	0
1	53	5	2	1	0
1	52	5	2	1	0
1	52	5	1	1	0
1	52	5	6	1	0
2	52	5	6	1	0
1	52	5	3	1	0
1	52	5	2	1	0
2	52	5	3	1	0
1	52	5	2	1	0
1	52	5	4	1	1
1	52	5	2	1	0
1	52	5	2	1	0
1	52	5	1	1	0
2	51	5	2	1	0
1	51	5	4	1	0
1	51	5	2	1	1
1	51	5	4	1	0
1	51	5	2	1	0
1	51	5	1	1	0
1	51	5	1	1	0
1	51	5	3	1	0
1	51	5	2	1	0
1	51	5	4	1	0
1	51	5	2	1	0
1	51	5	4	1	0
1	51	5	7	1	0
1	51	5	7	1	0
2	51	5	2	1	0
1	51	5	4	1	0
1	51	5	3	1	0
2	51	5	1	1	0
1	50	5	2	1	0
1	50	5	7	1	0
1	50	5	4	1	0
1	50	5	3	1	0
2	50	5	7	1	0
1	50	5	2	1	0
2	50	5	4	1	0
1	50	5	7	1	1
1	50	5	7	1	0
2	50	5	4	1	0
1	50	5	3	1	0
1	49	4	2	1	0
1	49	4	1	1	0
1	49	4	3	1	1
1	49	4	1	1	0
1	49	4	4	1	0
1	49	4	2	1	0
1	49	4	4	1	0
1	49	4	2	1	0
1	49	4	3	1	0
2	49	4	1	1	0
1	49	4	2	1	0
1	49	4	7	1	0
1	49	4	2	1	0
1	49	4	5	1	0
1	49	4	3	1	0
1	49	4	2	1	0
2	48	4	1	1	0
1	48	4	2	1	0
1	48	4	1	1	0
2	48	4	2	1	0
1	48	4	2	1	0
1	48	4	7	1	0
2	48	4	2	1	0
1	48	4	3	1	0
1	48	4	3	1	0
1	48	4	4	1	0
1	48	4	1	1	0
2	48	4	4	1	0
1	47	4	4	1	0
1	47	4	2	1	0
1	47	4	3	1	0
1	47	4	2	1	0
1	47	4	7	1	0
1	47	4	2	1	0
2	47	4	4	1	0
2	47	4	2	1	0
1	47	4	4	1	0
2	47	4	3	1	0
1	47	4	4	1	0
1	47	4	2	1	0
1	47	4	4	1	0
1	46	4	4	1	0
2	46	4	2	1	0
2	46	4	2	1	0
1	46	4	1	1	0
1	46	4	1	1	0
1	46	4	4	1	0
1	46	4	7	1	0
1	46	4	2	1	0
1	46	4	2	1	0
1	46	4	7	1	0
2	46	4	2	1	0
1	46	4	7	1	0
1	46	4	5	1	0
1	46	4	4	1	0
1	46	4	7	1	0
1	45	4	2	1	0
1	45	4	7	1	0
1	45	4	4	1	0
2	45	4	1	1	0
1	45	4	2	1	0
1	45	4	2	1	0
2	45	4	7	1	0
1	45	4	7	1	0
1	45	4	4	1	0
1	45	4	1	1	1
1	45	4	7	1	0
1	45	4	7	1	0
1	45	4	7	1	0
2	45	4	3	1	0
1	45	4	2	1	0
1	45	4	2	1	0
1	45	4	4	1	0
1	44	4	2	1	0
1	44	4	1	1	0
2	44	4	2	1	0
2	44	4	4	1	1
1	44	4	2	1	0
1	44	4	2	1	0
2	44	4	3	1	0
1	44	4	7	1	0
1	43	4	3	1	0
1	43	4	1	1	0
2	43	4	5	1	0
1	43	4	1	1	0
2	43	4	2	1	0
1	43	4	2	1	0
1	43	4	2	1	0
1	43	4	3	1	1
1	43	4	1	1	0
1	43	4	1	1	0
1	43	4	2	1	0
1	43	4	2	1	0
2	43	4	4	1	0
2	43	4	2	1	0
1	43	4	3	1	0
1	43	4	2	1	0
1	43	4	2	1	0
1	43	4	7	1	0
1	43	4	2	1	0
1	43	4	3	1	0
1	43	4	2	1	0
1	42	4	2	1	0
2	42	4	7	1	0
1	42	4	7	1	0
1	42	4	2	1	0
1	42	4	2	1	0
1	42	4	1	1	0
1	42	4	2	1	0
1	42	4	2	1	0
1	42	4	2	1	0
1	42	4	2	1	0
1	41	4	2	1	0
1	41	4	2	1	0
1	41	4	7	1	0
1	41	4	2	1	0
1	41	4	1	1	0
2	41	4	2	1	0
1	41	4	2	1	0
1	41	4	1	1	0
1	41	4	2	1	0
1	41	4	3	1	0
1	41	4	2	1	0
2	41	4	2	1	0
2	41	4	2	1	0
1	41	4	2	1	0
1	40	4	2	1	0
1	40	4	3	1	0
1	40	4	2	1	0
2	40	4	1	1	1
2	40	4	2	1	0
1	40	4	1	1	0
2	40	4	2	1	0
1	40	4	1	1	0
1	40	4	2	1	0
1	40	4	2	1	0
2	40	4	7	1	0
2	40	4	2	1	0
1	40	4	2	1	0
1	40	4	2	1	0
1	40	4	3	1	0
2	39	3	1	1	0
2	39	3	7	1	0
1	39	3	2	1	0
1	39	3	1	1	0
2	39	3	2	1	0
2	39	3	5	1	0
1	39	3	7	1	0
1	39	3	7	1	0
2	39	3	1	1	0
1	39	3	2	1	0
2	39	3	2	1	0
1	39	3	2	1	0
1	39	3	3	1	0
1	39	3	3	1	0
1	39	3	2	1	0
1	39	3	2	1	0
1	38	3	1	1	0
2	38	3	2	1	0
1	38	3	2	1	0
2	38	3	1	1	0
1	38	3	2	1	0
2	38	3	3	1	0
1	38	3	4	1	0
2	38	3	1	1	0
1	38	3	2	1	0
1	38	3	7	1	0
2	38	3	4	1	0
1	37	3	2	1	0
1	37	3	3	1	0
1	37	3	3	1	0
2	37	3	1	1	0
2	37	3	2	1	0
1	37	3	3	1	0
1	37	3	2	1	0
1	36	3	2	1	0
1	36	3	2	1	0
2	36	3	1	1	0
1	35	3	1	1	0
1	35	3	2	1	0
1	35	3	2	1	0
2	35	3	1	1	0
1	35	3	2	1	0
2	35	3	2	1	0
1	35	3	2	1	0
1	35	3	1	1	0
1	35	3	4	1	0
1	35	3	2	1	0
2	35	3	7	1	0
1	35	3	6	1	0
2	34	3	1	1	0
1	34	3	2	1	0
1	34	3	3	1	0
1	34	3	2	1	0
2	34	3	2	1	0
1	34	3	2	1	0
1	34	3	2	1	0
2	34	3	7	1	0
1	34	3	2	1	0
1	34	3	2	1	0
2	33	3	3	1	0
2	33	3	2	1	0
2	33	3	1	1	0
1	33	3	3	1	0
1	33	3	7	1	0
1	33	3	7	1	0
1	33	3	2	1	0
2	33	3	1	1	0
1	33	3	3	1	0
1	33	3	2	1	1
1	33	3	4	1	0
1	33	3	2	1	0
1	32	3	2	1	0
2	32	3	2	1	0
2	32	3	3	1	0
2	32	3	1	1	0
1	32	3	3	1	0
2	32	3	2	1	0
1	31	3	2	1	0
1	31	3	4	1	0
2	31	3	2	1	0
2	31	3	1	1	0
1	31	3	7	1	0
1	31	3	2	1	0
2	31	3	2	1	0
1	31	3	1	1	0
2	31	3	2	1	0
2	30	3	7	1	0
2	30	3	1	1	0
2	30	3	2	1	0
1	30	3	2	1	0
2	30	3	3	1	0
1	30	3	2	1	0
2	29	2	2	1	0
1	29	2	2	1	1
1	29	2	7	1	0
2	29	2	2	1	0
2	29	2	1	1	0
2	29	2	7	1	0
2	29	2	1	1	0
2	28	2	7	1	0
1	28	2	2	1	0
2	28	2	2	1	0
1	28	2	1	1	0
1	27	2	4	1	0
2	26	2	2	1	0
2	26	2	3	1	0
2	26	2	4	1	0
2	26	2	3	1	0
1	26	2	3	1	0
1	25	2	1	1	0
1	25	2	1	1	0
1	24	2	1	1	0
2	24	2	4	1	0
2	21	2	2	1	0
1	59	5	2	2	0
1	59	5	4	2	0
2	59	5	7	2	0
2	59	5	3	2	0
1	59	5	3	2	0
2	59	5	7	2	0
2	59	5	4	2	0
2	59	5	7	2	0
1	59	5	4	2	0
2	59	5	3	2	0
1	59	5	3	2	0
2	59	5	3	2	0
2	59	5	1	2	0
1	59	5	2	2	0
1	59	5	3	2	0
1	59	5	4	2	0
1	59	5	4	2	0
1	59	5	3	2	0
1	59	5	2	2	0
1	59	5	4	2	0
1	59	5	3	2	0
2	59	5	4	2	0
1	59	5	4	2	0
1	59	5	4	2	0
2	59	5	7	2	0
1	59	5	7	2	0
2	59	5	5	2	0
1	59	5	2	2	0
2	59	5	3	2	0
1	59	5	5	2	0
1	59	5	3	2	0
2	59	5	2	2	0
2	59	5	2	2	0
2	59	5	5	2	0
1	59	5	4	2	0
1	59	5	4	2	0
2	59	5	3	2	0
1	59	5	7	2	0
1	59	5	4	2	0
1	59	5	2	2	0
2	59	5	2	2	0
1	59	5	1	2	0
1	59	5	3	2	0
2	59	5	3	2	0
1	59	5	2	2	0
2	59	5	3	2	0
1	59	5	1	2	0
2	59	5	1	2	0
1	59	5	7	2	0
2	59	5	2	2	0
1	59	5	2	2	0
1	59	5	2	2	0
1	59	5	1	2	0
1	59	5	2	2	0
1	59	5	4	2	0
1	59	5	2	2	0
2	59	5	7	2	0
1	59	5	1	2	0
2	59	5	4	2	1
1	59	5	2	2	0
1	59	5	2	2	0
1	59	5	4	2	0
1	59	5	3	2	0
2	59	5	4	2	0
2	59	5	4	2	0
1	59	5	3	2	0
1	59	5	3	2	0
2	59	5	4	2	0
1	59	5	3	2	0
1	59	5	5	2	0
1	59	5	2	2	0
1	59	5	3	2	0
1	59	5	2	2	0
2	59	5	4	2	0
1	59	5	7	2	0
1	59	5	2	2	0
1	59	5	5	2	0
1	59	5	3	2	0
1	59	5	4	2	0
2	59	5	2	2	0
1	59	5	7	2	0
2	59	5	2	2	0
1	59	5	3	2	0
1	59	5	4	2	0
1	59	5	2	2	0
1	59	5	3	2	0
1	59	5	5	2	0
2	59	5	7	2	0
1	59	5	7	2	0
1	59	5	2	2	0
2	59	5	2	2	0
2	59	5	7	2	0
1	59	5	5	2	0
1	59	5	2	2	0
1	59	5	2	2	0
2	59	5	1	2	0
1	59	5	4	2	0
1	59	5	2	2	0
1	59	5	3	2	0
2	59	5	4	2	0
2	59	5	2	2	0
1	59	5	3	2	0
1	59	5	2	2	0
1	59	5	7	2	0
1	59	5	5	2	0
1	59	5	5	2	0
1	59	5	5	2	0
1	59	5	4	2	0
2	59	5	4	2	0
1	59	5	2	2	0
1	59	5	7	2	0
1	59	5	4	2	0
2	59	5	7	2	0
1	59	5	4	2	0
2	59	5	2	2	0
1	59	5	1	2	0
1	59	5	2	2	0
1	59	5	2	2	0
1	59	5	4	2	0
1	59	5	2	2	0
1	59	5	7	2	0
1	59	5	4	2	0
2	59	5	2	2	1
1	59	5	6	2	0
1	59	5	3	2	0
1	59	5	2	2	0
1	59	5	2	2	0
1	59	5	5	2	0
2	59	5	7	2	0
2	59	5	5	2	0
1	59	5	4	2	0
1	59	5	2	2	0
1	59	5	2	2	0
1	59	5	3	2	0
1	59	5	4	2	0
1	59	5	1	2	0
1	59	5	4	2	0
2	59	5	7	2	0
1	59	5	2	2	0
1	59	5	2	2	1
2	59	5	2	2	0
1	59	5	5	2	0
1	59	5	2	2	0
1	59	5	2	2	0
1	59	5	4	2	0
1	59	5	3	2	0
1	59	5	2	2	0
1	59	5	1	2	0
1	59	5	5	2	0
1	59	5	2	2	0
1	59	5	3	2	0
1	59	5	2	2	0
1	59	5	5	2	0
1	59	5	2	2	0
2	59	5	1	2	0
1	59	5	2	2	0
2	59	5	2	2	0
1	59	5	3	2	0
2	59	5	3	2	0
2	59	5	2	2	0
1	59	5	2	2	0
2	59	5	6	2	0
1	59	5	2	2	0
1	59	5	4	2	0
1	59	5	5	2	0
1	59	5	7	2	0
1	59	5	4	2	0
1	59	5	4	2	0
1	59	5	4	2	0
1	59	5	5	2	0
2	59	5	5	2	0
2	59	5	7	2	0
1	59	5	6	2	0
2	59	5	2	2	0
1	59	5	1	2	0
1	59	5	4	2	0
1	59	5	2	2	0
2	59	5	4	2	0
2	59	5	2	2	0
1	59	5	7	2	0
1	59	5	7	2	0
2	59	5	3	2	0
1	59	5	2	2	0
1	59	5	3	2	0
1	59	5	4	2	0
1	59	5	7	2	0
1	59	5	3	2	0
1	59	5	3	2	0
1	59	5	7	2	0
2	59	5	5	2	0
2	59	5	3	2	0
1	59	5	4	2	0
1	59	5	4	2	1
1	59	5	3	2	0
1	59	5	7	2	0
1	58	5	4	2	0
1	58	5	7	2	0
2	58	5	2	2	0
2	58	5	2	2	0
1	58	5	5	2	0
1	58	5	3	2	0
1	58	5	5	2	0
1	58	5	4	2	0
2	58	5	2	2	0
1	58	5	3	2	0
1	58	5	6	2	0
2	58	5	4	2	0
1	58	5	3	2	0
1	58	5	7	2	0
1	58	5	4	2	0
2	58	5	4	2	0
1	58	5	2	2	0
2	58	5	2	2	0
1	58	5	3	2	0
1	58	5	1	2	0
1	58	5	2	2	0
1	58	5	4	2	0
2	58	5	2	2	0
1	58	5	2	2	0
1	58	5	2	2	0
1	58	5	4	2	0
1	58	5	7	2	0
1	58	5	3	2	0
2	58	5	3	2	0
1	58	5	7	2	0
1	58	5	3	2	0
2	58	5	1	2	0
1	58	5	2	2	0
1	58	5	3	2	0
1	58	5	4	2	0
1	58	5	3	2	0
1	58	5	5	2	0
1	58	5	7	2	0
2	58	5	3	2	0
1	58	5	3	2	0
2	58	5	4	2	0
1	58	5	2	2	0
1	58	5	3	2	0
2	58	5	1	2	0
2	58	5	4	2	0
1	58	5	7	2	0
1	58	5	7	2	0
1	58	5	2	2	0
1	58	5	2	2	0
1	58	5	2	2	0
1	58	5	3	2	0
2	58	5	6	2	0
2	58	5	7	2	0
1	58	5	2	2	0
1	58	5	7	2	0
1	58	5	6	2	0
1	58	5	4	2	0
1	58	5	5	2	0
1	58	5	2	2	0
2	58	5	2	2	0
2	58	5	3	2	0
2	58	5	1	2	0
1	58	5	2	2	0
2	58	5	7	2	0
2	58	5	5	2	0
2	58	5	2	2	0
1	58	5	2	2	0
1	58	5	4	2	0
1	58	5	5	2	0
1	58	5	3	2	0
1	58	5	3	2	0
2	58	5	3	2	0
1	58	5	1	2	0
2	58	5	5	2	0
1	58	5	3	2	0
1	58	5	4	2	0
1	58	5	4	2	0
1	58	5	3	2	0
1	58	5	3	2	0
2	58	5	3	2	0
1	58	5	2	2	0
1	58	5	4	2	0
1	58	5	2	2	0
1	58	5	7	2	0
2	58	5	2	2	0
1	58	5	4	2	0
1	58	5	4	2	0
1	58	5	3	2	0
1	58	5	2	2	0
1	58	5	7	2	0
1	58	5	2	2	0
2	58	5	3	2	0
1	58	5	3	2	0
1	58	5	4	2	0
2	58	5	2	2	0
2	58	5	1	2	0
2	58	5	4	2	0
2	58	5	2	2	0
1	58	5	7	2	0
1	58	5	7	2	0
1	58	5	2	2	0
1	58	5	3	2	0
1	58	5	4	2	0
2	58	5	2	2	0
1	58	5	2	2	0
1	58	5	2	2	0
2	58	5	4	2	0
1	58	5	2	2	0
1	58	5	3	2	0
1	58	5	1	2	0
1	58	5	3	2	0
1	58	5	3	2	0
2	58	5	4	2	0
1	58	5	4	2	0
1	58	5	3	2	0
1	58	5	2	2	0
1	58	5	7	2	0
2	58	5	4	2	0
2	58	5	3	2	0
2	58	5	2	2	0
2	58	5	2	2	0
1	58	5	5	2	0
1	58	5	2	2	0
1	58	5	4	2	0
1	58	5	2	2	0
2	58	5	2	2	0
1	58	5	3	2	0
2	58	5	2	2	0
2	58	5	2	2	0
2	58	5	2	2	0
1	58	5	2	2	0
1	58	5	4	2	0
1	58	5	3	2	0
1	58	5	2	2	0
1	58	5	1	2	0
1	58	5	3	2	0
1	58	5	3	2	0
1	58	5	6	2	0
2	58	5	3	2	0
1	58	5	4	2	0
1	58	5	3	2	0
2	58	5	3	2	0
1	58	5	5	2	0
2	58	5	4	2	0
1	58	5	4	2	0
1	58	5	2	2	0
1	58	5	5	2	0
1	58	5	5	2	0
1	58	5	7	2	0
1	58	5	3	2	0
1	58	5	2	2	0
1	58	5	5	2	0
1	58	5	1	2	0
2	58	5	3	2	0
2	58	5	2	2	0
1	58	5	3	2	0
1	58	5	7	2	0
1	58	5	3	2	0
1	58	5	4	2	0
1	58	5	4	2	0
1	58	5	1	2	0
1	58	5	2	2	0
1	58	5	4	2	0
1	58	5	2	2	0
1	58	5	4	2	0
1	58	5	6	2	0
1	58	5	2	2	0
1	58	5	2	2	0
2	58	5	2	2	0
1	58	5	2	2	0
1	58	5	1	2	0
1	58	5	7	2	0
1	58	5	4	2	0
1	58	5	4	2	0
1	58	5	2	2	0
1	58	5	2	2	0
2	58	5	7	2	0
1	58	5	2	2	0
1	58	5	7	2	0
1	58	5	2	2	0
1	58	5	7	2	0
2	58	5	4	2	0
2	58	5	1	2	0
1	58	5	4	2	0
1	58	5	3	2	0
1	58	5	7	2	0
2	58	5	3	2	0
1	58	5	7	2	0
1	58	5	2	2	0
2	58	5	4	2	0
1	58	5	4	2	0
1	58	5	5	2	0
1	58	5	2	2	0
2	58	5	5	2	0
1	58	5	7	2	0
1	57	5	2	2	0
1	57	5	2	2	0
1	57	5	3	2	0
2	57	5	1	2	0
1	57	5	7	2	0
2	57	5	4	2	0
1	57	5	4	2	0
1	57	5	7	2	0
2	57	5	6	2	0
1	57	5	7	2	0
1	57	5	5	2	0
1	57	5	2	2	0
1	57	5	2	2	0
1	57	5	3	2	0
1	57	5	6	2	0
1	57	5	7	2	0
1	57	5	4	2	0
1	57	5	4	2	0
1	57	5	3	2	0
1	57	5	4	2	0
2	57	5	7	2	0
1	57	5	4	2	0
1	57	5	3	2	0
1	57	5	1	2	0
1	57	5	7	2	0
2	57	5	6	2	0
1	57	5	2	2	0
1	57	5	7	2	0
1	57	5	5	2	0
1	57	5	3	2	0
1	57	5	4	2	0
1	57	5	4	2	0
1	57	5	2	2	0
1	57	5	4	2	0
1	57	5	2	2	0
1	57	5	2	2	0
1	57	5	7	2	0
1	57	5	3	2	1
1	57	5	5	2	0
2	57	5	2	2	0
1	57	5	2	2	0
1	57	5	4	2	0
1	57	5	5	2	0
1	57	5	4	2	0
1	57	5	1	2	0
1	57	5	3	2	0
1	57	5	4	2	0
1	57	5	3	2	0
1	57	5	7	2	0
1	57	5	3	2	0
1	57	5	1	2	0
1	57	5	5	2	0
1	57	5	1	2	0
1	57	5	3	2	0
2	57	5	5	2	0
1	57	5	7	2	0
1	57	5	3	2	0
1	57	5	2	2	0
2	57	5	2	2	0
1	57	5	4	2	0
1	57	5	3	2	0
1	57	5	1	2	0
1	57	5	5	2	0
2	57	5	7	2	0
2	57	5	2	2	0
1	57	5	3	2	0
1	57	5	2	2	0
2	57	5	4	2	0
2	57	5	6	2	0
1	57	5	2	2	0
1	57	5	4	2	0
1	57	5	5	2	0
1	57	5	4	2	0
1	57	5	3	2	0
1	57	5	1	2	0
1	57	5	2	2	0
1	57	5	4	2	0
2	57	5	5	2	0
1	57	5	3	2	0
1	57	5	2	2	0
1	57	5	7	2	0
1	57	5	2	2	0
1	57	5	7	2	0
2	57	5	1	2	0
1	57	5	7	2	0
2	57	5	7	2	0
2	57	5	2	2	1
1	57	5	5	2	0
1	57	5	4	2	0
1	57	5	4	2	0
2	57	5	4	2	0
1	57	5	5	2	0
2	57	5	7	2	0
1	57	5	2	2	0
1	57	5	3	2	0
1	57	5	5	2	0
1	57	5	4	2	0
1	57	5	2	2	0
2	57	5	2	2	0
1	57	5	4	2	0
2	57	5	4	2	0
1	57	5	3	2	0
1	57	5	3	2	0
2	57	5	3	2	0
1	57	5	7	2	0
2	57	5	7	2	0
2	57	5	2	2	0
1	57	5	4	2	0
1	57	5	3	2	0
2	57	5	7	2	0
1	57	5	4	2	0
1	57	5	7	2	0
1	57	5	4	2	0
1	57	5	3	2	0
1	57	5	4	2	0
1	57	5	2	2	0
1	57	5	3	2	0
1	57	5	3	2	0
2	57	5	4	2	0
1	57	5	4	2	0
2	57	5	7	2	0
2	57	5	2	2	0
1	57	5	2	2	0
1	57	5	5	2	0
2	57	5	2	2	0
1	57	5	2	2	0
1	57	5	4	2	0
1	57	5	1	2	0
1	57	5	4	2	0
1	57	5	2	2	0
1	57	5	1	2	0
1	57	5	2	2	0
1	57	5	2	2	0
1	57	5	6	2	0
1	57	5	3	2	0
1	57	5	7	2	0
2	57	5	2	2	0
1	57	5	7	2	0
1	57	5	2	2	0
1	57	5	3	2	0
1	57	5	5	2	0
1	57	5	2	2	0
1	57	5	2	2	0
1	57	5	7	2	0
2	57	5	2	2	0
1	57	5	7	2	0
1	57	5	3	2	0
1	57	5	2	2	0
2	57	5	2	2	0
1	57	5	2	2	0
1	57	5	3	2	0
1	57	5	2	2	0
1	57	5	2	2	0
1	57	5	5	2	0
1	57	5	3	2	0
1	57	5	2	2	0
1	57	5	1	2	0
1	57	5	3	2	0
1	57	5	2	2	0
2	57	5	5	2	0
2	57	5	2	2	0
2	57	5	3	2	1
1	57	5	4	2	0
1	57	5	4	2	0
1	57	5	3	2	0
1	57	5	2	2	0
2	57	5	4	2	0
1	57	5	3	2	0
1	57	5	5	2	0
1	57	5	7	2	0
1	57	5	2	2	0
1	57	5	4	2	0
1	57	5	4	2	0
2	57	5	2	2	0
2	57	5	2	2	0
2	57	5	3	2	0
1	57	5	5	2	0
1	57	5	2	2	0
1	57	5	3	2	0
1	57	5	4	2	0
1	57	5	7	2	0
1	57	5	7	2	0
1	57	5	2	2	0
2	57	5	3	2	0
1	57	5	2	2	0
1	57	5	3	2	0
1	57	5	4	2	0
2	57	5	2	2	0
1	57	5	4	2	0
1	57	5	3	2	0
2	57	5	4	2	0
1	57	5	2	2	0
1	57	5	4	2	0
1	57	5	2	2	0
1	57	5	4	2	0
1	57	5	7	2	0
1	57	5	4	2	0
2	57	5	5	2	0
1	57	5	4	2	0
1	57	5	2	2	0
2	57	5	4	2	0
1	57	5	2	2	0
2	57	5	2	2	0
2	57	5	2	2	0
1	57	5	2	2	0
1	57	5	1	2	0
1	57	5	5	2	0
1	57	5	4	2	0
2	57	5	4	2	0
1	57	5	2	2	0
1	57	5	2	2	0
2	57	5	5	2	0
1	57	5	4	2	0
1	57	5	3	2	0
2	57	5	5	2	0
1	57	5	2	2	0
1	57	5	2	2	0
1	57	5	2	2	0
2	57	5	3	2	0
1	57	5	4	2	0
1	57	5	2	2	0
1	56	5	2	2	0
1	56	5	2	2	0
1	56	5	7	2	0
2	56	5	2	2	1
1	56	5	4	2	0
1	56	5	7	2	0
2	56	5	2	2	0
1	56	5	4	2	0
1	56	5	4	2	0
1	56	5	5	2	0
1	56	5	3	2	0
1	56	5	4	2	0
1	56	5	2	2	0
1	56	5	4	2	0
2	56	5	2	2	0
2	56	5	3	2	0
2	56	5	2	2	0
1	56	5	4	2	0
1	56	5	2	2	0
1	56	5	5	2	0
1	56	5	3	2	0
2	56	5	2	2	0
1	56	5	4	2	0
1	56	5	2	2	0
2	56	5	3	2	0
1	56	5	3	2	0
2	56	5	2	2	1
1	56	5	3	2	0
1	56	5	4	2	0
1	56	5	3	2	0
1	56	5	3	2	0
1	56	5	4	2	0
1	56	5	3	2	0
1	56	5	7	2	0
1	56	5	7	2	0
1	56	5	2	2	0
2	56	5	4	2	0
1	56	5	4	2	0
2	56	5	2	2	0
1	56	5	2	2	0
1	56	5	2	2	0
2	56	5	2	2	0
1	56	5	7	2	0
1	56	5	7	2	0
1	56	5	2	2	0
1	56	5	4	2	0
2	56	5	2	2	0
1	56	5	2	2	0
1	56	5	2	2	0
2	56	5	7	2	0
1	56	5	3	2	0
1	56	5	3	2	0
1	56	5	4	2	0
1	56	5	2	2	0
1	56	5	2	2	0
2	56	5	2	2	0
1	56	5	2	2	0
1	56	5	2	2	0
1	56	5	3	2	0
1	56	5	2	2	0
1	56	5	2	2	0
2	56	5	5	2	0
1	56	5	3	2	0
1	56	5	4	2	0
1	56	5	2	2	0
1	56	5	2	2	0
1	56	5	2	2	0
1	56	5	2	2	0
1	56	5	3	2	0
2	56	5	3	2	0
1	56	5	3	2	0
1	56	5	2	2	0
1	56	5	7	2	0
1	56	5	3	2	0
2	56	5	2	2	0
1	56	5	2	2	0
1	56	5	4	2	0
1	56	5	4	2	0
1	56	5	2	2	0
1	56	5	7	2	0
2	56	5	5	2	0
1	56	5	4	2	0
2	56	5	3	2	1
1	56	5	7	2	0
2	56	5	2	2	0
1	56	5	5	2	0
1	56	5	2	2	0
1	56	5	2	2	0
1	56	5	2	2	0
2	56	5	2	2	0
1	56	5	3	2	0
1	56	5	6	2	0
2	56	5	4	2	0
1	56	5	3	2	0
2	56	5	2	2	0
1	56	5	2	2	0
1	56	5	3	2	0
1	56	5	2	2	0
1	56	5	3	2	0
2	56	5	1	2	1
2	56	5	5	2	0
1	56	5	7	2	0
2	56	5	4	2	0
1	56	5	2	2	0
1	56	5	2	2	1
1	56	5	3	2	0
1	56	5	2	2	0
2	56	5	2	2	0
1	56	5	3	2	0
2	56	5	7	2	0
1	56	5	4	2	0
1	56	5	3	2	0
1	56	5	3	2	0
2	56	5	1	2	0
2	56	5	2	2	0
1	56	5	3	2	0
1	56	5	1	2	0
2	56	5	1	2	0
1	56	5	2	2	0
2	56	5	7	2	0
1	56	5	2	2	0
1	56	5	2	2	0
2	56	5	1	2	0
1	56	5	2	2	0
1	56	5	4	2	0
2	56	5	4	2	0
1	56	5	3	2	0
1	56	5	5	2	0
1	56	5	2	2	0
1	56	5	7	2	0
1	56	5	2	2	0
1	56	5	1	2	0
1	56	5	4	2	0
1	56	5	5	2	0
1	56	5	2	2	0
2	56	5	3	2	0
1	56	5	2	2	1
1	56	5	3	2	0
1	56	5	2	2	0
1	56	5	4	2	0
2	56	5	1	2	0
1	56	5	7	2	0
1	56	5	7	2	0
1	56	5	7	2	0
2	56	5	2	2	0
1	56	5	3	2	0
1	56	5	7	2	0
1	56	5	7	2	0
1	56	5	3	2	0
1	56	5	2	2	0
1	56	5	1	2	0
2	56	5	3	2	0
2	56	5	2	2	0
2	56	5	3	2	0
2	56	5	3	2	0
1	56	5	7	2	0
1	56	5	5	2	0
1	56	5	3	2	0
1	56	5	3	2	0
1	56	5	5	2	0
2	56	5	7	2	0
1	56	5	3	2	0
2	56	5	7	2	1
1	56	5	1	2	0
1	56	5	5	2	0
1	56	5	5	2	0
2	56	5	7	2	0
2	56	5	2	2	0
1	56	5	2	2	0
1	56	5	2	2	0
1	56	5	4	2	0
1	56	5	7	2	0
2	56	5	4	2	1
1	56	5	2	2	0
1	56	5	4	2	0
1	56	5	1	2	0
1	56	5	4	2	0
1	56	5	4	2	0
1	56	5	7	2	0
1	56	5	1	2	0
1	56	5	2	2	0
1	56	5	2	2	0
2	56	5	2	2	0
1	56	5	4	2	0
1	56	5	2	2	0
1	56	5	3	2	0
2	56	5	1	2	0
2	56	5	3	2	1
1	56	5	7	2	0
2	56	5	7	2	0
1	56	5	2	2	0
1	56	5	3	2	0
1	56	5	1	2	0
1	56	5	2	2	0
1	56	5	2	2	0
1	56	5	2	2	0
1	56	5	3	2	0
1	56	5	2	2	0
2	56	5	4	2	0
1	56	5	2	2	0
1	56	5	3	2	0
2	56	5	1	2	0
2	56	5	1	2	0
1	56	5	4	2	0
2	56	5	4	2	0
1	56	5	3	2	0
1	56	5	4	2	0
1	56	5	4	2	0
1	56	5	3	2	1
2	56	5	2	2	0
1	56	5	2	2	0
1	56	5	4	2	0
1	56	5	4	2	0
2	56	5	4	2	0
1	56	5	2	2	0
1	56	5	3	2	0
1	56	5	4	2	0
1	56	5	4	2	0
1	56	5	7	2	0
1	56	5	3	2	0
1	56	5	3	2	0
1	56	5	4	2	0
2	56	5	3	2	0
1	56	5	4	2	0
2	56	5	4	2	0
1	56	5	2	2	0
1	56	5	2	2	0
1	56	5	4	2	0
1	56	5	2	2	0
1	56	5	3	2	0
1	56	5	2	2	0
1	56	5	5	2	0
1	56	5	3	2	0
1	56	5	4	2	0
1	56	5	5	2	0
1	56	5	2	2	0
1	56	5	7	2	0
1	56	5	7	2	0
1	56	5	2	2	0
1	56	5	2	2	0
2	56	5	2	2	0
2	56	5	2	2	0
1	56	5	7	2	0
2	56	5	1	2	0
1	56	5	2	2	0
1	56	5	7	2	0
1	56	5	2	2	0
1	56	5	3	2	0
1	56	5	3	2	0
1	56	5	2	2	0
1	56	5	4	2	0
1	56	5	4	2	0
1	56	5	2	2	0
1	56	5	2	2	0
1	56	5	3	2	0
1	56	5	5	2	0
1	56	5	3	2	0
1	56	5	2	2	0
1	56	5	4	2	0
2	56	5	3	2	0
1	56	5	2	2	0
1	56	5	3	2	0
1	56	5	3	2	0
1	56	5	4	2	0
1	56	5	3	2	0
2	56	5	1	2	0
1	55	5	4	2	0
1	55	5	2	2	0
1	55	5	2	2	0
1	55	5	3	2	0
1	55	5	5	2	0
1	55	5	2	2	0
1	55	5	2	2	0
1	55	5	2	2	0
1	55	5	2	2	0
2	55	5	7	2	0
2	55	5	3	2	0
1	55	5	2	2	0
1	55	5	3	2	0
1	55	5	4	2	0
1	55	5	5	2	0
1	55	5	4	2	0
1	55	5	4	2	0
1	55	5	5	2	0
1	55	5	7	2	0
1	55	5	1	2	0
1	55	5	6	2	0
1	55	5	5	2	0
1	55	5	2	2	0
2	55	5	4	2	0
1	55	5	2	2	0
1	55	5	2	2	0
1	55	5	6	2	0
1	55	5	1	2	0
2	55	5	5	2	0
1	55	5	2	2	0
1	55	5	2	2	0
1	55	5	2	2	0
1	55	5	4	2	0
2	55	5	2	2	0
1	55	5	4	2	0
1	55	5	4	2	0
1	55	5	4	2	0
1	55	5	3	2	0
1	55	5	3	2	0
2	55	5	2	2	0
1	55	5	4	2	0
2	55	5	4	2	0
1	55	5	5	2	0
2	55	5	7	2	0
1	55	5	5	2	0
1	55	5	3	2	0
1	55	5	3	2	0
1	55	5	2	2	0
1	55	5	2	2	0
2	55	5	4	2	0
2	55	5	7	2	0
1	55	5	2	2	0
1	55	5	2	2	0
2	55	5	2	2	0
1	55	5	6	2	0
1	55	5	5	2	0
2	55	5	4	2	0
1	55	5	2	2	0
1	55	5	6	2	0
2	55	5	2	2	0
1	55	5	2	2	0
1	55	5	2	2	0
2	55	5	2	2	0
2	55	5	2	2	0
2	55	5	2	2	0
1	55	5	1	2	0
1	55	5	2	2	0
1	55	5	7	2	0
1	55	5	3	2	0
1	55	5	2	2	0
2	55	5	1	2	0
1	55	5	2	2	0
1	55	5	5	2	0
1	55	5	7	2	0
1	55	5	6	2	0
1	55	5	2	2	0
1	55	5	2	2	0
1	55	5	1	2	0
1	55	5	3	2	0
1	55	5	3	2	0
1	55	5	2	2	0
2	55	5	3	2	0
1	55	5	2	2	0
1	55	5	3	2	0
1	55	5	5	2	0
2	55	5	2	2	1
1	55	5	3	2	0
1	55	5	5	2	0
1	55	5	2	2	0
1	55	5	4	2	0
1	55	5	3	2	0
2	55	5	4	2	0
1	55	5	2	2	0
1	55	5	2	2	0
1	55	5	2	2	0
2	55	5	1	2	0
1	55	5	5	2	0
1	55	5	3	2	0
2	55	5	3	2	0
1	55	5	7	2	0
1	55	5	5	2	0
2	55	5	3	2	0
1	55	5	2	2	0
1	55	5	2	2	0
2	55	5	3	2	0
2	55	5	5	2	0
1	55	5	3	2	0
1	55	5	1	2	0
1	55	5	4	2	0
1	55	5	2	2	0
1	55	5	4	2	0
2	55	5	2	2	0
2	55	5	4	2	0
1	55	5	2	2	0
1	55	5	3	2	0
1	55	5	3	2	0
1	55	5	7	2	0
2	55	5	5	2	0
2	55	5	4	2	0
1	55	5	3	2	0
2	55	5	1	2	0
2	55	5	2	2	0
1	55	5	2	2	0
1	55	5	7	2	0
1	55	5	5	2	0
1	55	5	7	2	0
2	55	5	6	2	0
1	55	5	2	2	0
1	55	5	5	2	0
1	55	5	2	2	0
2	55	5	7	2	0
1	55	5	7	2	0
2	55	5	7	2	0
1	55	5	2	2	0
1	55	5	7	2	0
1	55	5	4	2	0
1	55	5	5	2	0
2	55	5	6	2	0
1	55	5	3	2	0
1	55	5	6	2	0
1	55	5	7	2	0
1	55	5	7	2	0
1	55	5	3	2	0
1	55	5	2	2	0
1	55	5	4	2	0
1	55	5	3	2	0
1	55	5	7	2	0
1	55	5	2	2	0
1	55	5	2	2	0
2	55	5	2	2	0
1	55	5	1	2	0
1	55	5	7	2	0
1	55	5	5	2	0
2	55	5	1	2	0
1	55	5	2	2	0
1	55	5	5	2	0
1	55	5	7	2	0
2	55	5	1	2	0
2	55	5	4	2	0
1	55	5	2	2	0
1	55	5	3	2	0
2	55	5	2	2	0
2	55	5	2	2	0
1	55	5	2	2	0
1	55	5	2	2	0
1	55	5	3	2	0
2	55	5	1	2	0
1	55	5	3	2	0
2	55	5	5	2	0
2	55	5	5	2	0
1	55	5	2	2	0
1	55	5	3	2	0
1	55	5	2	2	0
1	55	5	3	2	0
1	55	5	2	2	0
1	55	5	2	2	0
2	55	5	2	2	0
1	55	5	4	2	0
1	55	5	4	2	0
1	55	5	2	2	0
1	55	5	2	2	0
2	55	5	2	2	0
1	55	5	4	2	0
1	55	5	3	2	0
1	55	5	4	2	0
1	55	5	7	2	0
1	55	5	3	2	0
2	55	5	3	2	1
1	55	5	4	2	0
2	55	5	4	2	1
1	55	5	2	2	0
2	55	5	3	2	0
1	55	5	4	2	0
1	55	5	7	2	0
2	55	5	2	2	0
2	55	5	2	2	0
1	55	5	2	2	0
1	55	5	2	2	0
2	55	5	4	2	0
1	55	5	4	2	0
1	55	5	7	2	0
1	55	5	4	2	0
1	55	5	2	2	0
1	55	5	2	2	0
1	55	5	5	2	0
1	55	5	3	2	0
1	55	5	7	2	0
1	55	5	5	2	0
1	55	5	2	2	0
1	55	5	5	2	0
2	55	5	7	2	0
1	55	5	2	2	0
1	55	5	5	2	0
1	55	5	1	2	0
1	55	5	4	2	0
2	55	5	2	2	0
1	55	5	4	2	0
2	55	5	2	2	0
1	55	5	3	2	0
1	55	5	5	2	0
1	55	5	3	2	0
2	55	5	2	2	0
2	55	5	2	2	0
2	55	5	3	2	0
2	55	5	7	2	0
1	55	5	5	2	0
1	55	5	7	2	0
1	55	5	3	2	0
1	55	5	3	2	0
1	55	5	2	2	0
1	55	5	5	2	0
1	55	5	2	2	0
1	55	5	2	2	0
2	55	5	7	2	0
1	55	5	2	2	0
1	55	5	3	2	0
2	55	5	5	2	0
2	55	5	4	2	0
1	55	5	7	2	0
2	55	5	2	2	0
1	55	5	5	2	0
1	55	5	4	2	0
2	55	5	2	2	0
1	55	5	2	2	0
1	55	5	3	2	0
2	55	5	2	2	0
1	55	5	2	2	0
2	55	5	7	2	0
1	55	5	5	2	0
2	55	5	2	2	0
1	55	5	2	2	0
1	55	5	2	2	0
2	55	5	7	2	0
1	55	5	3	2	0
2	55	5	3	2	0
2	55	5	2	2	0
1	55	5	7	2	0
1	55	5	4	2	0
1	55	5	1	2	0
2	55	5	3	2	0
1	55	5	2	2	0
2	55	5	4	2	0
1	55	5	2	2	0
1	55	5	3	2	0
1	55	5	7	2	0
1	55	5	3	2	0
1	55	5	1	2	0
1	55	5	7	2	0
1	55	5	2	2	0
2	55	5	3	2	0
2	55	5	3	2	0
2	55	5	6	2	0
1	55	5	2	2	0
1	55	5	4	2	0
2	55	5	2	2	0
1	55	5	4	2	0
1	55	5	4	2	0
2	55	5	7	2	0
1	55	5	1	2	0
1	55	5	2	2	0
1	55	5	2	2	0
1	55	5	2	2	0
1	55	5	3	2	1
2	55	5	7	2	0
1	55	5	2	2	0
1	55	5	2	2	0
1	55	5	2	2	0
1	55	5	4	2	0
2	55	5	7	2	0
2	55	5	7	2	0
1	55	5	7	2	0
1	55	5	4	2	0
1	55	5	4	2	0
2	55	5	2	2	0
2	54	5	4	2	0
1	54	5	4	2	0
1	54	5	4	2	0
2	54	5	3	2	0
1	54	5	2	2	0
1	54	5	4	2	0
1	54	5	2	2	0
2	54	5	7	2	0
1	54	5	5	2	0
1	54	5	4	2	0
2	54	5	2	2	0
1	54	5	3	2	0
1	54	5	3	2	0
1	54	5	2	2	0
1	54	5	4	2	0
2	54	5	3	2	0
1	54	5	3	2	0
1	54	5	4	2	0
1	54	5	2	2	0
1	54	5	4	2	0
1	54	5	2	2	0
1	54	5	2	2	0
1	54	5	4	2	0
2	54	5	7	2	0
2	54	5	4	2	1
1	54	5	2	2	0
1	54	5	4	2	0
2	54	5	2	2	0
2	54	5	4	2	0
1	54	5	2	2	0
1	54	5	4	2	0
1	54	5	2	2	0
1	54	5	4	2	0
2	54	5	3	2	0
1	54	5	2	2	0
1	54	5	4	2	0
1	54	5	2	2	0
2	54	5	3	2	0
1	54	5	3	2	0
1	54	5	3	2	0
1	54	5	3	2	0
1	54	5	3	2	0
2	54	5	2	2	0
2	54	5	7	2	0
1	54	5	2	2	0
2	54	5	7	2	0
1	54	5	3	2	0
1	54	5	7	2	0
1	54	5	3	2	0
1	54	5	4	2	0
1	54	5	4	2	0
1	54	5	2	2	0
1	54	5	2	2	0
1	54	5	2	2	0
1	54	5	3	2	0
2	54	5	5	2	0
2	54	5	7	2	0
1	54	5	7	2	0
1	54	5	2	2	0
1	54	5	2	2	0
2	54	5	3	2	0
1	54	5	2	2	0
2	54	5	4	2	0
2	54	5	3	2	0
1	54	5	3	2	0
1	54	5	7	2	0
1	54	5	5	2	0
2	54	5	4	2	1
1	54	5	7	2	0
1	54	5	7	2	0
1	54	5	4	2	0
2	54	5	1	2	1
2	54	5	1	2	0
1	54	5	3	2	0
1	54	5	3	2	0
2	54	5	2	2	0
1	54	5	2	2	0
1	54	5	7	2	0
1	54	5	1	2	0
1	54	5	4	2	0
1	54	5	2	2	0
1	54	5	3	2	0
1	54	5	4	2	0
1	54	5	7	2	0
1	54	5	5	2	0
1	54	5	2	2	0
1	54	5	4	2	0
2	54	5	3	2	0
2	54	5	7	2	0
1	54	5	2	2	0
1	54	5	3	2	0
2	54	5	1	2	0
1	54	5	2	2	0
2	54	5	1	2	0
2	54	5	5	2	0
1	54	5	2	2	0
1	54	5	4	2	0
2	54	5	6	2	0
2	54	5	2	2	0
1	54	5	2	2	0
1	54	5	3	2	0
2	54	5	2	2	0
1	54	5	3	2	0
1	54	5	2	2	0
2	54	5	2	2	0
1	54	5	7	2	0
2	54	5	4	2	0
1	54	5	3	2	0
2	54	5	6	2	0
1	54	5	7	2	0
1	54	5	3	2	0
1	54	5	3	2	0
1	54	5	5	2	1
2	54	5	4	2	0
1	54	5	1	2	0
1	54	5	7	2	0
1	54	5	3	2	0
2	54	5	7	2	0
1	54	5	7	2	0
1	54	5	2	2	0
1	54	5	4	2	0
1	54	5	5	2	0
1	54	5	2	2	0
1	54	5	5	2	0
2	54	5	7	2	0
1	54	5	7	2	0
2	54	5	3	2	0
1	54	5	4	2	0
2	54	5	1	2	0
1	54	5	7	2	0
1	54	5	2	2	0
1	54	5	7	2	0
1	54	5	7	2	0
1	54	5	2	2	0
2	54	5	3	2	0
1	54	5	2	2	0
1	54	5	4	2	0
1	54	5	3	2	0
2	54	5	4	2	0
1	54	5	7	2	0
2	54	5	4	2	0
1	54	5	4	2	0
1	54	5	3	2	0
1	54	5	2	2	0
1	54	5	4	2	0
1	54	5	3	2	0
2	54	5	7	2	0
2	54	5	2	2	0
1	54	5	2	2	0
1	54	5	3	2	0
1	54	5	4	2	0
1	54	5	2	2	0
1	54	5	4	2	0
1	54	5	2	2	0
1	54	5	7	2	0
1	54	5	6	2	0
1	54	5	3	2	0
2	54	5	1	2	0
1	54	5	3	2	0
1	54	5	2	2	0
1	54	5	7	2	0
1	54	5	2	2	0
2	54	5	3	2	0
1	54	5	4	2	0
2	54	5	2	2	0
2	54	5	2	2	0
2	54	5	2	2	0
1	54	5	2	2	0
1	54	5	7	2	0
1	54	5	1	2	0
1	54	5	7	2	0
1	54	5	4	2	0
2	54	5	6	2	0
1	54	5	2	2	0
1	54	5	5	2	0
1	54	5	5	2	0
2	54	5	3	2	0
1	54	5	7	2	0
1	54	5	2	2	0
2	54	5	3	2	0
1	54	5	2	2	0
2	54	5	5	2	0
1	54	5	2	2	0
1	54	5	2	2	0
1	54	5	3	2	0
1	54	5	2	2	0
1	54	5	1	2	0
2	54	5	1	2	0
1	54	5	4	2	0
2	54	5	4	2	0
1	54	5	3	2	0
1	54	5	4	2	0
1	54	5	2	2	0
1	54	5	2	2	0
1	54	5	4	2	0
1	54	5	1	2	0
2	54	5	5	2	0
2	54	5	2	2	0
1	54	5	5	2	0
1	54	5	5	2	0
1	54	5	3	2	0
1	54	5	2	2	0
1	54	5	2	2	0
1	54	5	6	2	0
2	54	5	2	2	0
1	54	5	3	2	0
1	54	5	5	2	0
1	54	5	3	2	0
1	54	5	6	2	0
1	54	5	4	2	0
1	54	5	4	2	0
1	54	5	2	2	0
1	54	5	2	2	0
1	54	5	5	2	0
1	54	5	3	2	0
1	54	5	4	2	0
1	54	5	6	2	0
1	54	5	3	2	0
1	54	5	3	2	0
1	54	5	4	2	0
1	54	5	2	2	0
1	54	5	1	2	0
2	54	5	3	2	0
1	54	5	3	2	0
2	54	5	2	2	0
2	54	5	2	2	0
1	54	5	2	2	0
1	54	5	2	2	0
1	54	5	2	2	0
2	54	5	2	2	0
1	54	5	7	2	0
1	54	5	5	2	0
1	54	5	4	2	0
2	54	5	3	2	0
1	54	5	2	2	0
1	54	5	1	2	0
2	54	5	4	2	0
2	54	5	6	2	0
1	54	5	7	2	0
2	54	5	4	2	0
1	54	5	4	2	0
1	54	5	3	2	0
1	54	5	2	2	0
1	54	5	2	2	0
1	54	5	2	2	0
2	54	5	2	2	0
1	54	5	5	2	0
2	54	5	3	2	0
2	54	5	2	2	0
1	54	5	2	2	0
2	54	5	2	2	0
2	54	5	4	2	0
1	54	5	3	2	0
2	54	5	2	2	0
2	54	5	7	2	0
2	54	5	1	2	0
1	54	5	2	2	0
1	54	5	2	2	0
1	54	5	6	2	0
1	54	5	1	2	0
2	54	5	3	2	0
1	54	5	3	2	0
1	54	5	7	2	0
1	54	5	1	2	0
1	54	5	3	2	0
1	54	5	3	2	0
2	54	5	2	2	0
1	54	5	4	2	0
1	54	5	4	2	0
1	54	5	5	2	0
2	54	5	4	2	0
1	54	5	4	2	0
1	54	5	5	2	0
2	54	5	4	2	0
2	54	5	3	2	0
1	54	5	3	2	0
1	54	5	6	2	0
1	54	5	3	2	0
2	54	5	2	2	0
1	54	5	2	2	0
1	54	5	4	2	0
1	54	5	3	2	0
1	54	5	2	2	0
1	54	5	1	2	0
1	54	5	4	2	0
2	54	5	3	2	0
1	54	5	2	2	0
1	54	5	7	2	0
1	54	5	5	2	0
1	54	5	2	2	0
2	54	5	2	2	0
2	54	5	5	2	0
1	54	5	5	2	0
1	54	5	1	2	0
1	54	5	3	2	0
1	54	5	4	2	0
1	54	5	3	2	0
1	54	5	2	2	0
1	54	5	4	2	0
1	54	5	1	2	0
1	54	5	3	2	0
1	54	5	3	2	0
1	54	5	7	2	0
1	54	5	7	2	0
1	54	5	6	2	0
1	54	5	3	2	0
1	54	5	7	2	0
1	54	5	3	2	0
1	54	5	4	2	0
1	54	5	3	2	0
1	54	5	2	2	0
1	54	5	2	2	0
1	54	5	2	2	0
2	54	5	3	2	0
1	54	5	5	2	0
2	54	5	4	2	0
1	54	5	2	2	0
1	54	5	3	2	0
2	54	5	2	2	0
1	54	5	2	2	0
2	54	5	2	2	0
1	54	5	2	2	0
1	54	5	2	2	0
1	54	5	7	2	0
1	54	5	2	2	0
1	54	5	3	2	0
1	54	5	1	2	0
1	54	5	2	2	0
1	54	5	4	2	0
2	54	5	4	2	0
1	54	5	1	2	0
1	54	5	2	2	0
1	54	5	4	2	0
1	54	5	4	2	0
2	54	5	2	2	0
1	54	5	1	2	0
1	54	5	4	2	0
2	54	5	2	2	0
2	54	5	4	2	0
2	54	5	2	2	0
1	54	5	4	2	0
2	54	5	1	2	1
1	54	5	3	2	0
1	53	5	3	2	0
1	53	5	3	2	0
1	53	5	5	2	0
2	53	5	2	2	0
1	53	5	2	2	0
2	53	5	3	2	0
1	53	5	7	2	0
1	53	5	4	2	0
1	53	5	2	2	0
1	53	5	1	2	0
1	53	5	7	2	0
1	53	5	4	2	0
2	53	5	2	2	0
2	53	5	4	2	0
2	53	5	6	2	1
2	53	5	3	2	1
1	53	5	4	2	0
1	53	5	2	2	0
1	53	5	2	2	0
1	53	5	4	2	0
1	53	5	5	2	0
2	53	5	7	2	0
1	53	5	3	2	0
2	53	5	2	2	1
1	53	5	7	2	0
1	53	5	3	2	0
1	53	5	4	2	0
2	53	5	7	2	0
1	53	5	3	2	0
1	53	5	7	2	0
1	53	5	3	2	0
2	53	5	3	2	0
1	53	5	4	2	0
2	53	5	3	2	0
1	53	5	3	2	0
1	53	5	2	2	0
1	53	5	7	2	0
1	53	5	3	2	0
1	53	5	1	2	0
1	53	5	5	2	0
2	53	5	1	2	0
1	53	5	2	2	0
2	53	5	3	2	0
1	53	5	1	2	0
1	53	5	7	2	0
1	53	5	7	2	0
1	53	5	3	2	0
2	53	5	4	2	0
1	53	5	2	2	0
1	53	5	2	2	0
1	53	5	4	2	0
1	53	5	3	2	0
1	53	5	3	2	0
2	53	5	2	2	0
1	53	5	5	2	0
2	53	5	4	2	0
2	53	5	3	2	0
2	53	5	2	2	0
2	53	5	2	2	0
1	53	5	4	2	0
2	53	5	5	2	0
1	53	5	4	2	0
1	53	5	2	2	0
1	53	5	2	2	0
1	53	5	2	2	0
1	53	5	4	2	0
2	53	5	4	2	0
1	53	5	2	2	0
1	53	5	3	2	0
1	53	5	4	2	0
2	53	5	3	2	0
1	53	5	5	2	0
2	53	5	5	2	0
1	53	5	4	2	0
1	53	5	2	2	0
1	53	5	2	2	0
1	53	5	4	2	0
2	53	5	1	2	0
2	53	5	4	2	0
2	53	5	4	2	0
1	53	5	3	2	0
1	53	5	3	2	0
1	53	5	7	2	0
1	53	5	2	2	0
1	53	5	3	2	0
1	53	5	2	2	0
1	53	5	3	2	0
1	53	5	1	2	0
1	53	5	7	2	0
1	53	5	3	2	0
1	53	5	2	2	0
2	53	5	3	2	0
2	53	5	2	2	0
1	53	5	4	2	0
1	53	5	2	2	0
1	53	5	3	2	0
1	53	5	2	2	0
1	53	5	2	2	0
1	53	5	2	2	0
1	53	5	1	2	0
2	53	5	3	2	0
1	53	5	3	2	0
1	53	5	3	2	0
2	53	5	3	2	0
1	53	5	2	2	0
2	53	5	4	2	0
1	53	5	6	2	0
1	53	5	2	2	0
1	53	5	5	2	0
1	53	5	2	2	0
1	53	5	7	2	0
1	53	5	3	2	0
1	53	5	2	2	0
1	53	5	3	2	0
1	53	5	4	2	0
2	53	5	3	2	0
1	53	5	7	2	0
1	53	5	3	2	0
1	53	5	3	2	0
1	53	5	4	2	0
2	53	5	2	2	0
1	53	5	3	2	0
2	53	5	2	2	0
1	53	5	3	2	0
1	53	5	7	2	0
2	53	5	4	2	0
1	53	5	2	2	0
1	53	5	3	2	0
1	53	5	4	2	0
2	53	5	1	2	0
2	53	5	2	2	0
1	53	5	2	2	0
1	53	5	3	2	0
1	53	5	2	2	0
1	53	5	4	2	0
2	53	5	5	2	0
1	53	5	4	2	0
1	53	5	2	2	0
1	53	5	2	2	0
1	53	5	4	2	0
[truncated: 28,666 more rows]
