# Supplementary material for: The Association between Meditation Practice and Job Performance: A Cross-Sectional Study
Source: PLoS One. 2015 May 29;10(5):e0128287. doi: 10.1371/journal.pone.0128287 (PMC4449168; doi:10.1371/journal.pone.0128287)
Supplement: S2 Dataset — (XLSX) [file pone.0128287.s002.xlsx]

## Sheet: Sheet1
Gender	Age	HouseholdIncome	MaritalStatus	Education	SleepHours	SleepSufficiency	PhysicalActivityatWork	PhysicalActivityatLeisureTime	BMI	Stress	WE	HPQ	JobSaticefaction	FrequencyofMeditation
1	45	1	2	2	4	1	3	2	24.2215	22	3.22222	3	27	3
2	54	3	4	3	6	2	1	3	28.0404	28	3.22222	4	23	1
2	42	3	1	4	5	2	2	5	23.3377	15	4.44444	8	39	1
2	50	3	2	4	6.5	2	2	2	21.3039	18	3.44444	7	33	1
2	32	2	1	4	6	2	1	4	18.8271	15	3.44444	8	28	1
2	51	2	4	4	5	3	1	5	17.5146	16	1.88889	5	27	1
2	45	5	2	4	5	2	1	3	22.8928	17	3	8	31	3
2	51	5	2	4	8	3	1	3	20.1733	21	3.11111	6	29	1
2	49	3	1	4	4	2	1	3	19.7239	12	3.55556	7	25	4
2	46	6	1	3	4.5	1	1	4	22.5466	22	1.88889	5	14	3
2	41	3	1	5	6	3	1	4	18.4034	9	3.33333	9	37	1
2	43	4	2	2	6	2	1	1	18.9745	19	2.66667	5	31	1
2	43	5	2	4	7	4	2	4	22.9591	18	3.44444	7	28	3
1	49	1	2	4	8	2	2	1	53.0236	27	2	5	27	1
2	31	2	2	4	5	2	3	3	16.7969	15	2.88889	6	28	1
2	48	4	2	4	6	2	1	3	27.5482	16	1.88889	6	31	1
2	42	6	2	4	5	2	1	3	16.0156	11	4	7	33	1
2	54	4	2	4	6	2	2	3	20.7031	18	2	7	33	1
1	40	5	2	2	6	3	2	4	25.5354	18	2.77778	2	29	3
1	39	4	2	4	4.5	2	1	3	20.5191	24	1.88889	2	27	1
2	32	1	1	4	5	2	1	2	21.0828	16	1.22222	5	14	1
2	56	2	4	4	6	2	2	2	17.4044	16	2.77778	7	30	1
2	39	2	1	4	6	3	1	3	17.8506	12	2	5	26	1
1	53	6	2	5	6	2	1	1	19.3792	22	3.44444	6	34	3
2	56	2	2	2	7	3	1	1	21.5019	16	3	5	32	1
1	52	3	2	4	5	2	2	4	22.8625	15	3.44444	7	21	1
2	51	3	2	2	6	1	3	3	29.7211	27	4.33333	8	20	1
1	47	4	2	4	5	1	1	2	25.6489	30	3.22222	8	17	1
1	56	3	2	2	6	3	1	3	25.8166	19	2.66667	7	30	1
2	55	2	2	2	5	2	3	2	25.5588	19	1.66667	4	13	1
2	51	2	2	4	6.5	2	1	1	31.245	16	3	8	26	1
1	54	4	2	2	7.5	4	4	5	22.2041	14	3.22222	9	45	1
2	54	2	4	3	6.5	2	2	1	22.8928	12	2.44444	8	27	1
2	48	5	2	2	6	2	2	2	28.0428	29	4.11111	6	30	1
1	47	3	1	2	6	2	3	1	24.093	23	2.11111	4	30	1
2	52	6	2	4	6	2	1	5	19.2974	14	3.33333	8	28	2
2	36	5	2	2	7	3	1	1	19.433	35	3	5	26	1
1	50	3	5	4	6	1	1	3	20.3125	23	4.22222	8	36	1
2	40	4	1	2	6.5	2	1	4	19.6752	19	4.11111	8	35	1
2	47	6	2	4	4	1	1	4	19.6392	24	3.22222	8	30	2
2	55	5	2	5	5	2	1	3	20.6612	19	3.22222	6	24	1
1	52	4	2	4	5	2	3	3	22.3435	14	3.11111	8	27	1
1	51	2	2	4	7	2	1	1	29.7578	21	5.22222	7	12	1
2	38	5	2	4	7	3	1	4	17.4818	11	2.33333	6	39	1
2	45	3	2	4	6	4	1	1	21.2279	15	3.11111	5	29	1
1	46	5	2	4	6	2	2	3	21.7181	24	2.55556	4	25	3
2	56	2	1	4	6.5	3	1	4	19.6752	12	3.22222	8	29	3
2	52	2	2	3	6	3	2	1	24.7768	15	1.88889	6	25	1
2	34	2	1	3	7	2	1	2	19.6072	22	4.88889	9	39	1
2	58	4	1	3	5	3	2	1	18.5568	17	3.77778	6	25	1
1	55	6	2	4	7	4	2	2	27.1809	9	4	10	36	1
2	53	2	1	4	8	3	1	2	33.6221	18	3.88889	7	26	1
2	49	5	2	3	5	1	1	3	19.5717	30	4.11111	7	35	3
2	48	2	4	3	5.5	2	1	3	22.9591	16	3.33333	7	12	3
1	48	2	2	3	7	1	2	1	15.7038	32	1.77778	3	20	1
1	54	4	2	4	7	2	2	2	23.5102	18	3	4	27	1
1	32	4	1	3	6	3	3	5	25.2826	11	2.11111	10	21	1
2	40	4	1	2	7	3	1	3	19.5308	14	2.55556	5	29	1
1	51	3	2	4	5	2	2	5	19.8347	25	2.55556	6	23	1
2	39	4	2	4	6	2	1	1	16.7969	16	3.88889	8	26	1
2	41	3	1	4	7	2	1	1	22.6003	34	1.88889	3	25	1
1	51	1	1	1	8	2	1	3	29.1363	30	1.44444	5	28	1
2	46	4	2	4	7	3	2	3	22.1003	12	3	7	27	3
2	50	3	1	4	6	2	1	1	19.7239	21	0	2	20	1
2	52	5	2	4	6	3	1	5	18.5529	9	2.33333	6	26	2
1	45	3	2	2	6	2	1	1	24.4646	18	0.111111	6	25	1
1	55	2	2	4	6	2	3	3	23.8895	23	1.66667	4	20	1
2	47	2	4	2	6.5	2	2	2	20.1951	19	2.11111	8	19	1
2	49	5	2	4	6.5	3	1	2	19.2277	11	2.11111	6	32	1
2	40	3	5	4	6	2	2	3	24.5578	25	3	5	35	3
1	51	3	2	4	7	3	2	3	19.7232	18	3.11111	6	28	1
1	47	2	2	4	5	1	4	2	21.9671	19	3	4	18	1
2	54	6	2	2	5	2	2	4	28.6917	26	3.33333	6	32	1
2	55	2	2	3	6	3	1	3	19.9481	13	2.88889	3	27	1
2	48	6	1	4	6	3	1	1	19.7239	21	1.22222	10	36	3
1	40	3	1	4	4	1	3	3	22.9854	33	6	6	44	1
2	42	4	2	4	5	1	1	4	17.5064	36	3.88889	7	31	1
1	58	2	4	1	6.5	2	2	1	17.7832	11	0	5	27	1
2	58	4	4	4	7	3	2	3	20.3954	12	3.44444	8	34	1
1	35	3	1	2	5	2	2	2	21.3039	18	2.33333	6	23	3
1	38	4	2	4	5	2	2	3	29.321	26	3	6	33	1
2	48	2	5	2	6	3	1	1	18.75	16	2	6	26	1
2	52	2	4	2	6.5	2	1	1	23.533	23	2.11111	5	23	1
1	50	5	2	4	6	2	3	2	20.6038	18	0.666667	6	21	3
1	47	3	1	2	5.5	2	2	2	21.4692	16	2.44444	5	30	1
1	46	2	1	2	7.5	3	1	2	31.25	9	3	5	27	1
2	58	6	2	3	7	4	1	4	20.3954	9	1.44444	9	27	3
1	48	2	1	2	6	3	1	2	26.493	16	0.444444	3	26	4
2	41	4	2	3	6	1	1	1	18.9745	27	1.77778	3	12	1
2	38	4	2	5	5	3	1	3	23.9224	18	4.33333	5	36	1
1	38	4	2	4	8	2	1	2	22.8571	9	4	10	38	1
1	47	4	2	4	5	2	1	3	23.5883	13	5	9	37	1
2	53	5	2	2	6	3	1	2	20.4382	18	4.11111	8	40	1
2	44	4	2	4	6	2	2	4	25.2363	22	4.22222	6	35	3
2	44	5	2	4	6.5	1	2	4	13.6719	28	2.33333	5	36	1
2	35	2	1	3	7	3	1	2	18.6667	18	1.33333	4	25	1
2	29	2	1	2	7	3	1	1	17.4818	20	2.22222	5	26	2
2	47	4	2	2	7	3	1	4	17.1029	9	2.88889	8	35	2
1	57	2	2	2	4	2	3	3	22.2041	36	2.44444	7	17	1
1	54	2	2	4	7.5	1	1	1	20.0692	33	2.55556	5	33	1
2	34	4	2	4	8	2	1	2	19.4771	15	1.88889	6	32	1
2	36	5	2	4	5	1	3	4	22.151	19	4.55556	8	29	3
1	42	3	2	4	5.5	2	1	1	22.0386	20	3.66667	4	30	3
1	48	5	2	4	6	2	1	3	24.0569	13	2.88889	6	24	3
1	58	3	2	2	6	2	3	3	19.3625	16	2.77778	6	28	1
2	43	2	1	4	5	1	3	3	16.3847	27	3.33333	4	27	3
2	48	3	1	3	7	2	1	2	18.0662	14	3.11111	8	28	3
2	44	3	2	4	5.5	3	4	1	26.4721	16	2.77778	6	24	1
1	57	5	2	4	5	2	1	2	28.306	22	3	4	25	3
2	50	5	2	4	6	2	2	3	18.4911	21	3.11111	7	33	3
2	41	2	1	2	4.5	2	2	2	21.0772	26	2.88889	6	16	1
1	41	3	2	4	7	1	2	2	21.3669	28	4	3	22	1
1	50	3	2	4	4	2	2	2	25.1429	19	3.66667	6	35	1
1	40	5	1	2	7	4	2	1	22.7732	9	2.77778	8	21	1
1	49	3	2	2	6	2	2	1	24.7252	25	2	3	18	1
1	36	2	1	4	6	2	2	1	20.202	18	2.55556	5	23	1
1	35	3	2	3	6	2	3	3	27.1178	26	3.22222	5	29	2
1	55	5	4	4	6	2	1	2	23.7387	16	2.11111	4	18	1
1	55	4	2	4	5	2	1	2	23.1834	19	3	5	26	1
1	39	2	1	5	7	4	1	2	24.9135	9	4.44444	8	39	1
1	56	2	4	4	6	4	3	4	21.2585	10	3	7	34	3
1	41	2	1	4	6	2	2	3	21.9671	17	1.33333	5	22	1
2	58	5	2	4	7	3	2	2	17.8465	13	3.88889	8	31	1
1	30	2	1	4	6	3	1	2	18.2531	25	3.22222	7	33	2
2	41	3	2	2	7	1	1	1	17.0993	34	0.222222	2	25	1
1	41	2	1	2	6	3	1	4	21.4844	9	1.88889	5	27	1
1	48	4	2	2	6	3	1	2	28.7211	29	3.22222	8	34	1
1	46	4	2	2	7	4	1	2	22.68	9	0.444444	7	35	1
1	51	3	4	2	4.5	1	1	1	31.8339	26	1.33333	3	17	1
1	54	5	1	4	6	2	1	3	28.0557	12	2.77778	5	29	1
1	53	4	2	4	4.5	1	1	3	21.2585	21	3.66667	7	34	1
1	53	4	2	4	5.5	2	1	1	24.5675	32	0	5	21	1
1	39	2	2	2	6.5	2	2	1	24.6094	18	2.77778	5	19	1
2	37	4	2	4	5	1	1	3	18.1312	17	2.88889	4	31	1
2	45	2	2	2	5.5	2	1	2	22.8624	24	2.33333	5	18	1
1	53	5	2	4	6	2	1	4	30.7787	16	2.44444	7	18	1
2	43	4	2	2	6.5	3	2	2	20.6612	13	2.88889	7	29	1
1	52	4	2	4	6.5	4	1	2	22.7204	9	2.22222	8	40	1
1	49	4	1	2	5	2	3	5	21.8871	13	1.55556	7	13	3
1	36	2	2	2	5.5	1	3	3	17.301	23	2.33333	6	24	2
2	43	3	2	2	6	2	1	1	20.1733	27	2	5	20	1
2	30	2	1	4	5.5	2	2	3	19.375	20	2.66667	7	31	1
2	53	2	1	3	7	2	1	2	19.2234	12	2.33333	6	25	1
1	43	3	1	4	5	2	1	4	23.1834	18	3.33333	6	30	3
2	37	3	1	3	5	2	1	2	22.7694	11	2.77778	7	26	2
2	35	3	4	2	4.5	1	1	2	17.2584	20	2.88889	7	27	1
2	44	2	1	3	6	2	1	3	18.8588	18	2.44444	7	22	3
1	40	2	1	4	6	2	1	3	18.9619	21	0.333333	2	15	4
1	38	2	1	4	5.5	2	1	5	20.1771	18	0.222222	2	20	1
2	35	2	1	4	5	2	2	3	19.721	24	4.11111	6	30	3
1	46	3	2	4	6	1	3	2	25.9516	25	2.88889	7	39	2
1	59	3	2	4	3	2	1	2	27.9904	18	4	5	27	1
1	57	5	2	4	6	2	1	2	23.7118	17	3	8	29	1
2	43	4	2	4	5	2	2	2	17.7154	20	3.55556	6	26	2
1	47	3	4	2	7	3	2	1	20.1956	11	2.66667	6	32	1
2	59	4	2	4	6	3	2	3	22.4813	9	3.88889	9	37	1
2	59	2	2	2	6.5	2	3	2	22.3478	20	2.22222	3	15	1
2	50	4	1	4	5	1	1	1	20.5761	11	2.66667	5	24	1
1	55	3	2	2	7	3	3	5	23.255	9	2.55556	7	26	2
1	55	2	2	2	7	2	2	4	23.255	14	2.88889	8	26	1
2	51	1	2	3	8	3	1	2	24.9135	19	3.66667	5	27	1
1	57	4	2	4	5	2	1	2	27.0416	18	3	7	36	1
2	48	4	1	4	5	2	2	4	20.6131	11	4	9	42	1
1	52	3	2	4	6	2	1	2	20.7008	27	2.11111	5	11	2
2	57	3	4	4	5.5	1	1	3	15.5556	29	4.33333	4	19	1
2	59	1	4	2	5.5	2	2	1	17.7462	14	3	9	16	1
1	56	5	2	3	7	3	1	2	24.4473	10	2.55556	7	30	1
2	28	6	1	4	4	1	2	2	15.7888	27	5.33333	7	32	2
1	54	2	2	2	7	2	1	1	25.7117	21	4.66667	7	37	1
1	49	4	2	4	6	2	3	2	19.8685	18	1.11111	5	27	4
1	44	4	2	2	6	3	3	4	23.5883	13	2.66667	6	27	1
2	54	2	4	3	6.5	3	1	2	22.6409	14	2.33333	6	25	1
2	40	3	2	4	6	4	1	1	31.2175	11	5.77778	10	29	2
1	47	2	2	4	6	2	4	4	21.3039	26	3.33333	6	20	2
1	44	2	2	2	4	1	3	3	26.6389	30	0.222222	0	9	1
1	51	3	2	4	8	2	3	1	20.7008	18	2.22222	7	20	1
2	39	4	1	2	5	2	1	4	23.833	17	5.55556	8	35	3
2	39	4	2	4	6	2	1	4	19.8352	12	3.33333	7	35	4
1	52	3	1	4	6.5	2	2	3	21.3839	24	3.44444	6	25	3
2	38	2	4	2	7	2	1	2	18.6667	21	2.66667	7	23	1
1	35	2	1	4	5	1	3	5	23.939	27	3	4	23	1
2	47	6	2	3	6	2	1	3	18.2899	11	5.11111	8	34	1
1	35	2	4	3	6	1	1	4	21.8724	30	2	5	11	1
1	40	2	2	4	6	2	2	2	22.7204	28	2.22222	2	16	1
2	51	3	4	4	5	2	1	1	22.4766	19	2.11111	5	20	1
1	47	3	2	2	6	3	2	1	32.0386	14	2.55556	6	24	1
1	27	5	1	5	6	3	1	4	21.7982	13	3.44444	6	28	2
2	34	3	1	2	5	2	1	2	19.4734	19	2	6	22	2
1	45	5	2	4	6	3	4	3	24.2202	12	3.33333	7	34	1
1	50	2	2	2	6	3	3	2	20.3223	9	5.11111	8	30	2
2	40	2	1	4	8	3	3	1	19.9219	24	2.22222	8	13	1
1	50	4	2	5	6.5	2	1	2	23.6652	11	4.11111	9	40	1
1	39	3	1	4	4	3	1	1	26.3656	10	3	8	27	1
2	29	3	1	4	5	1	1	1	15.6013	33	1.33333	0	9	1
1	42	3	2	2	8	3	2	1	24.5351	18	0.111111	5	29	1
2	38	3	1	4	6	2	1	1	19.1111	26	2.55556	3	21	1
2	40	2	2	2	6.5	2	1	1	19.3337	27	2.55556	7	24	1
1	40	6	1	2	8	3	2	2	22.9819	12	3	3	27	1
2	44	3	1	3	7	3	1	1	19.1467	13	3.55556	7	36	1
2	28	3	1	4	6.5	3	2	2	21.3039	18	3.66667	5	33	1
1	44	3	1	4	5.5	3	1	1	18.3768	18	2.88889	7	32	1
2	36	5	1	2	6	2	1	5	27.5482	28	0.111111	3	24	2
2	42	2	1	4	5	1	4	1	21.3593	36	0.333333	3	23	1
2	37	5	2	4	7	3	1	2	19.2894	9	3.88889	7	34	1
1	39	2	2	2	7	3	3	3	22.7903	11	3	8	36	1
2	39	2	2	4	6.5	4	2	2	24.9199	13	2.44444	5	21	1
1	52	4	2	4	5	2	1	2	29.0698	15	2.66667	6	37	1
2	33	5	2	4	7	3	1	2	21.3593	12	2.88889	7	30	1
2	50	2	2	4	6	2	2	3	20.5761	27	4	7	18	3
2	32	4	2	4	7	3	1	1	20.5457	12	3.77778	7	34	1
2	33	2	1	3	5	1	1	4	23.4224	27	1.55556	7	22	1
2	33	2	4	4	5.5	1	2	2	20.7031	26	3.77778	8	31	2
2	55	2	1	3	6	2	2	1	22.8624	14	2.77778	4	26	1
2	35	4	2	4	7	3	1	2	17.5144	18	3	6	29	1
2	28	2	1	4	6	3	1	4	21.2084	13	3.55556	7	38	3
1	39	6	2	4	7	3	1	2	21.6041	20	5.33333	5	38	1
1	56	2	2	4	7	3	3	1	24.3375	28	3.44444	10	30	1
1	33	2	2	2	6	2	2	3	18.2899	16	2.33333	5	14	1
1	36	5	1	2	5	1	2	3	20.0617	36	0.333333	0	9	1
1	54	3	2	2	7	3	2	2	21.6128	14	2.77778	6	27	1
2	37	2	1	4	7	2	1	3	20.0288	17	3	5	35	1
1	52	3	2	2	8	2	1	3	21.9671	25	0.333333	5	13	1
2	37	2	1	4	6	3	1	2	26.7094	17	2.88889	5	26	1
2	42	5	2	4	5.5	2	1	1	18.902	18	2.66667	6	36	4
1	53	6	2	4	5.5	2	1	1	23.3887	14	2.88889	6	31	1
1	47	5	2	5	5	2	1	3	21.4692	19	3.66667	8	31	1
1	50	2	2	3	7	2	4	4	21.3859	16	2.22222	7	27	1
1	55	2	1	4	10	1	1	1	26.1224	36	3.11111	5	29	1
1	52	5	2	4	5	2	1	2	27.4406	19	3.88889	8	35	1
1	55	4	2	4	6	2	2	3	27.8159	21	2.55556	5	26	2
2	30	4	1	4	7	2	1	1	22.3703	15	0.888889	4	18	1
1	56	4	2	2	7	2	2	2	23.1837	18	3	7	36	1
1	52	3	2	4	6	3	1	1	22.7204	18	2.44444	6	24	1
2	56	4	1	3	4	1	1	2	23.9224	22	2.88889	8	24	3
2	37	2	4	4	7	3	1	2	18.5078	18	2.33333	8	31	2
2	42	4	2	4	4	2	2	2	19.1001	14	4.22222	6	32	2
2	39	2	1	4	6.5	3	1	3	22.7371	15	2.77778	6	28	1
2	56	1	4	2	5	2	2	2	25.4767	14	3	8	30	4
2	45	2	2	3	6.5	2	2	1	20.4497	15	3.33333	8	30	1
2	35	4	2	4	6	2	1	4	20.0288	16	2.88889	7	32	1
1	52	5	2	4	7	3	2	3	17.5056	17	3	6	31	1
2	43	2	4	3	6	2	1	1	21.6041	16	6	7	35	4
1	55	4	4	3	7	2	2	3	23.7196	15	2.55556	6	29	1
1	34	4	1	4	8.5	2	3	2	19.3772	21	2.88889	4	22	1
1	39	2	1	2	6	3	2	3	18.9292	20	2.88889	6	31	3
1	58	4	2	4	7	3	2	3	23.3887	17	2.88889	6	24	1
2	45	4	2	4	5	2	2	2	23.4952	24	3	7	27	1
1	59	4	2	4	8	3	3	4	29.0533	24	2.66667	4	25	1
2	32	2	1	2	6.5	2	4	4	21.2279	22	3.88889	7	21	3
2	41	3	1	2	6.5	3	1	1	21.4844	9	2.77778	8	30	1
2	26	2	1	4	6	3	1	1	19.2234	18	1.77778	6	23	1
2	32	4	1	4	8	2	1	2	20.2848	19	4.11111	8	35	2
2	52	4	1	4	5	2	1	4	18.6667	9	3.33333	8	28	3
2	26	1	1	4	8	3	1	1	19.4674	14	2.33333	4	24	1
2	57	2	4	3	6.5	2	2	1	21.2084	19	3.33333	6	28	1
1	39	3	1	2	7	2	3	2	20.8325	12	2.88889	6	29	4
2	46	2	1	2	5	1	1	1	18.026	26	2.44444	4	15	1
1	57	3	2	3	7	3	2	2	22.3214	18	3	6	26	1
2	34	4	2	4	7	2	3	3	19.6506	19	3.22222	6	28	1
2	35	5	2	4	6.5	2	1	3	17.9623	18	2.44444	5	27	1
1	44	3	2	4	5	1	1	4	23.7812	12	3.77778	8	29	1
2	33	2	1	5	6	2	3	4	17.0068	17	3.44444	7	24	3
2	39	6	1	2	4	1	3	3	13.7937	36	2.55556	0	34	2
1	47	4	2	4	6	1	1	1	22.5306	19	4	5	36	1
2	31	4	1	2	7	3	1	4	22.5466	18	0	5	16	1
2	50	5	2	2	5.5	3	1	2	20.3125	9	3.11111	7	36	1
2	29	4	2	2	6	3	1	3	19.7055	11	2.11111	6	38	1
2	33	5	1	4	7	2	1	1	18.3594	13	2.22222	7	25	3
2	45	2	4	3	4.5	1	3	3	18.4911	13	5.22222	8	32	1
1	49	3	1	2	7	2	1	3	25.9107	13	2.77778	6	29	1
2	42	2	2	3	7.5	3	1	3	24.4352	16	3.33333	6	22	3
2	33	2	1	2	7	2	1	4	19.8791	18	2.11111	6	28	1
2	47	2	1	3	7	2	1	5	17.2248	12	0.555556	5	9	1
1	48	4	2	4	6	2	3	3	21.2585	12	3.33333	8	29	1
2	52	2	2	2	7	2	4	2	22.8928	23	3.22222	6	28	1
1	42	2	4	2	6	4	2	2	16.7062	9	0	0	9	1
1	57	3	2	4	5.5	2	3	1	19.8141	10	2.77778	8	32	1
2	25	2	1	5	6	3	2	2	20.6612	9	3	6	27	1
2	38	2	4	3	6.5	1	1	2	20.8117	30	1.33333	7	20	3
2	35	2	1	2	6	2	1	3	19.91	11	2.33333	5	27	1
2	34	3	2	2	6.5	3	1	1	20.7008	14	0.777778	10	45	1
2	28	6	1	4	5	2	2	1	19.1746	22	3	8	36	2
1	57	3	2	4	6	3	1	4	24.7676	10	3.77778	6	29	1
2	45	3	1	4	7	2	1	1	19.1111	17	1.77778	6	24	1
2	26	3	1	4	6	3	1	5	19.5312	10	4.55556	9	34	1
1	41	3	2	2	6	2	2	2	26.5118	18	3.88889	7	34	1
1	39	3	1	4	6	1	1	4	21.3839	35	0.555556	0	9	2
1	42	4	1	2	3	1	2	2	17.301	22	4	7	34	1
2	37	2	4	4	7	3	1	1	22.2222	21	2.77778	7	23	1
1	44	3	2	5	3	1	2	1	23.9869	24	1.88889	4	36	1
1	48	2	2	2	6	3	1	1	22.4913	18	0.777778	3	15	1
2	44	3	1	3	6.5	2	1	4	16.8887	23	1.66667	5	21	1
1	39	2	1	4	6	2	3	2	22.0581	11	3	5	26	1
1	42	3	2	4	6	2	1	3	22.4913	12	4.11111	7	32	1
2	36	2	1	2	6.5	2	1	1	19.1406	30	1.55556	4	25	1
1	50	2	4	2	6	1	1	1	23.5294	15	4	5	27	1
2	26	3	2	4	6	3	2	2	23.833	26	1.22222	1	12	1
1	54	2	1	4	6	2	2	1	24.6097	17	3	6	27	1
1	44	3	1	4	5	3	1	1	20.202	17	1.66667	4	34	1
1	53	4	2	2	6	3	1	1	24.6097	9	3	5	31	1
1	36	4	2	4	7	4	1	1	20.7612	9	3	10	26	1
1	52	2	2	4	5.5	2	3	3	22.0581	23	2.88889	5	27	1
2	49	4	1	4	6	2	2	2	18.6709	23	3.44444	4	27	1
2	32	2	1	3	8	2	1	4	17.9089	29	3.11111	7	28	3
1	39	2	2	4	8	2	1	1	22.9926	17	1	5	22	1
1	33	5	1	4	5	2	1	3	18.6851	20	2.88889	6	33	1
2	50	3	2	3	7	2	1	2	16.4446	17	1.88889	7	25	1
2	34	3	1	4	6	2	1	1	18.4911	21	2.66667	8	36	1
2	49	3	2	3	7	2	3	2	23.1111	13	2.55556	7	26	1
1	47	4	1	4	6	2	3	1	21.7193	31	1.66667	4	19	2
2	47	2	1	2	6	2	2	2	17.6309	16	2.11111	5	19	1
2	32	5	1	4	5	3	1	3	17.2248	9	3.33333	9	36	1
2	48	2	4	2	5	2	1	1	23.9188	30	2	3	24	1
1	46	2	4	4	6	2	2	1	19.9594	15	1.77778	2	29	1
1	53	4	1	4	5	1	1	1	20.8209	35	0	0	27	1
1	59	6	2	4	5	3	1	3	25.7276	9	4	7	27	1
2	42	2	1	2	7	3	2	1	26.0375	13	5	7	37	1
1	36	4	2	4	5	2	1	1	17.313	23	3.88889	8	36	1
1	47	3	2	4	5	2	2	1	28.6501	27	3	7	25	1
1	36	2	2	2	5	2	2	1	26.3656	21	2.88889	3	28	1
1	28	6	2	4	5	4	1	5	22.4913	9	2	5	27	4
1	57	1	5	2	6	3	1	2	21.6713	13	2.22222	1	26	1
1	48	2	1	2	8	3	1	2	23.7387	15	1.88889	7	24	1
2	38	2	1	3	6	2	1	3	23.3377	17	2.66667	5	27	1
1	58	3	2	4	5.5	2	2	3	20.7756	15	3.55556	8	38	1
1	52	4	2	4	7.5	2	2	2	22.8374	14	3.33333	7	34	3
1	49	4	2	2	6	3	1	1	25.4581	9	3	5	27	1
1	52	2	1	2	6	2	3	3	20.3125	13	3.44444	7	28	1
2	52	1	2	4	6	3	1	3	18.2222	13	2.44444	5	27	1
1	50	1	1	3	7	2	2	3	23.7654	19	3	5	26	3
1	50	4	2	2	5	2	4	2	25.7117	17	3.22222	7	34	1
1	39	3	2	5	6	2	1	1	26.7299	9	2	3	23	1
1	49	4	2	2	7	3	2	2	26.4463	13	3	5	20	1
1	49	5	1	4	7	4	1	3	25.1024	9	3	7	35	1
2	38	3	2	4	7	2	1	2	22.2137	19	2.88889	7	32	3
1	58	5	2	4	6	3	3	2	24.4473	21	1.33333	1	20	1
1	52	4	2	4	6	3	1	5	22.0386	9	6	7	45	1
1	43	4	2	4	5	2	2	3	23.1473	24	3.11111	4	27	1
2	49	3	1	4	6.5	2	1	2	29.1363	12	2.77778	7	33	1
1	57	2	2	4	7	3	2	2	20.5151	18	3	5	18	4
1	46	3	1	4	6	3	1	1	24.0882	11	3	6	23	1
1	53	5	4	4	6.5	2	2	1	25.0593	20	3	3	41	1
1	40	2	1	4	4.5	1	3	1	22.2041	34	2.11111	7	26	1
2	30	2	1	4	6.5	1	1	2	18.3143	34	3.22222	5	36	4
2	53	5	2	3	6	2	1	2	21.9249	15	3.33333	8	38	1
2	40	5	1	4	6	2	1	4	21.3578	24	1.77778	3	23	1
2	55	3	2	4	6	2	1	1	16.8242	18	2.88889	7	26	1
2	47	2	1	4	7	3	1	2	18.2183	9	4	6	30	1
2	26	2	1	3	4	2	2	1	26.5625	15	2.77778	6	30	1
2	31	4	1	4	5	1	2	3	18.026	36	1	3	18	1
1	50	3	2	2	6	2	1	3	22.2291	19	2.22222	5	26	1
1	45	3	2	5	6.5	2	4	3	22.5878	19	2.44444	5	30	1
2	54	1	1	2	6.5	3	1	3	21.9661	10	3.55556	8	26	3
1	45	3	2	5	6	2	2	2	21.2585	24	2.77778	5	29	1
1	47	4	2	4	6	2	1	3	23.8367	32	2.44444	4	16	1
1	36	2	2	4	6.5	2	2	2	18.8707	19	2.11111	5	20	1
1	32	3	2	4	8	3	2	3	20.3244	11	1.66667	9	20	1
2	24	4	1	2	6.5	3	2	3	21.4844	27	0.555556	8	13	1
1	32	5	2	4	4	4	1	5	22.9441	9	0	5	9	1
2	40	4	1	3	7	4	3	2	22.806	17	3	7	25	1
2	56	1	2	3	6	2	3	3	24.2188	9	3	7	30	1
2	37	5	2	4	6	2	1	2	18.2868	12	3	7	30	3
1	51	4	2	4	7	3	2	3	26.3958	13	3	7	36	1
1	53	3	2	2	5.5	2	2	1	26.9896	17	3	6	26	1
1	49	3	2	4	4	1	1	1	20.1956	16	1	3	20	1
2	49	3	4	4	7	3	1	2	23.634	23	4.66667	6	42	4
2	52	5	2	5	7	3	2	3	19.433	9	3	7	28	1
2	44	4	2	3	7	3	1	2	19.5717	16	2.33333	5	28	1
1	42	4	1	4	6.5	3	2	3	22.6474	12	3.55556	8	30	1
2	39	4	2	4	5.5	2	1	3	24.0882	26	0	5	35	1
1	47	5	2	4	6	3	1	3	23.5102	13	4	8	36	3
1	43	6	2	4	5	2	1	5	20.0692	12	2.44444	5	27	1
1	50	4	2	4	5	2	1	1	26.9896	22	3.11111	6	36	1
1	50	3	2	4	4	2	1	4	21.5139	16	2.44444	6	19	1
2	45	4	2	4	7	1	4	5	19.0677	33	3.77778	7	34	3
1	38	4	1	4	7	2	1	1	23.8884	17	4.44444	9	12	4
1	35	4	2	5	7	2	3	3	22.5878	22	2.33333	3	23	2
2	53	5	4	4	6	2	2	2	30.0781	18	2.88889	7	27	1
2	33	2	1	3	6	2	2	2	20.8117	26	0	3	9	1
1	42	5	1	4	6	2	3	3	25.6612	36	3	6	26	1
1	35	4	2	5	6	2	2	2	15.4321	18	4	6	31	1
1	43	2	1	4	6	2	2	3	26.4463	18	1.22222	5	9	3
1	57	3	2	4	8	3	1	3	27.5482	10	3	7	26	1
2	29	2	4	4	9.5	2	1	1	24	33	0	4	24	1
2	43	2	4	2	6	2	2	4	22.6003	11	4.44444	8	39	3
1	47	5	2	4	5	2	1	2	20.7612	18	2.33333	2	25	2
2	29	2	1	4	6.5	2	1	3	18.9181	20	2.88889	5	27	1
1	52	3	2	4	4	1	2	2	24.7676	18	2	4	20	1
2	45	2	1	2	6.5	4	2	3	19.7777	11	4.88889	8	37	1
1	46	3	4	2	5.5	2	1	2	22.8374	23	2.33333	9	35	1
2	42	4	2	4	6.5	2	3	2	19.2894	17	2.22222	6	21	3
2	38	3	2	4	8	4	1	1	20.9572	17	1.22222	3	14	1
1	40	2	1	4	7	2	4	1	30.8293	25	2.88889	6	27	3
1	55	6	2	4	6	2	1	4	20.8611	14	4.77778	7	35	1
2	49	4	2	3	6.5	2	1	1	18.9619	14	2.55556	5	35	1
2	45	2	1	3	6	3	1	1	19.2974	10	2.33333	6	25	1
2	39	3	2	4	7	1	1	2	25.9151	25	2.66667	6	14	1
2	55	2	2	2	7	3	2	3	17.782	13	4	8	29	1
1	51	3	2	2	7	2	2	3	19.8177	12	3.88889	7	33	2
1	29	4	1	5	6	3	4	2	21.3839	14	4.33333	7	44	1
2	56	5	2	4	6	2	2	2	21.9076	17	2.22222	7	23	1
1	36	4	2	5	7	3	1	1	21.0498	13	2.88889	6	29	1
2	53	3	2	2	5	2	1	1	15.6046	18	3	5	18	1
1	46	6	2	4	8	3	3	3	30.9304	26	2.88889	10	26	1
2	48	2	2	2	5	1	4	1	25.9107	26	2	7	28	1
2	44	2	4	2	6	2	2	2	16.6133	13	2.11111	8	33	1
2	54	6	2	4	5	2	1	3	19.2894	14	4.88889	8	30	1
2	41	1	4	2	8	4	1	2	19.8791	9	0	8	29	1
1	35	2	2	2	6	2	4	1	30.2992	27	0.888889	5	27	1
2	49	4	2	4	4	2	1	4	16.4366	11	2.66667	8	34	1
2	56	4	4	4	4	1	2	3	21.4533	22	3.11111	7	36	1
2	37	4	2	4	5	2	2	2	18.4202	26	4.44444	6	34	1
2	56	2	2	2	4.5	1	1	2	20.3954	18	4.11111	7	38	1
1	51	2	2	4	6	3	2	4	19.2526	17	3	7	29	3
1	50	2	1	4	6	3	2	2	19.0039	9	3.22222	8	28	1
1	51	3	2	2	5	1	1	1	28.9062	16	1.88889	5	9	1
2	53	5	2	4	5	2	2	4	19.5312	11	3.88889	8	36	1
2	40	2	1	3	6.5	2	1	1	18.1449	18	2.88889	5	23	1
1	48	4	1	4	4	1	1	1	21.5619	18	3	5	27	1
1	34	3	2	4	6	2	1	2	24.8163	19	3.44444	6	27	2
1	50	4	2	2	6	2	1	2	29.0548	9	3	5	27	1
1	38	4	2	2	3	1	1	2	23.03	18	3.33333	10	38	3
2	31	2	1	4	8	3	1	2	23.4375	18	2.88889	5	25	1
2	59	6	2	2	6	2	4	1	18.2961	17	3.66667	8	21	1
1	45	5	4	2	4	1	1	1	23.1084	23	2.77778	7	30	1
1	35	3	1	4	6	2	1	4	19.1327	10	2.88889	5	26	1
2	52	2	4	3	5.5	3	1	4	17.7462	23	3.66667	7	27	3
1	47	2	1	2	6	3	2	1	24.3911	22	2.44444	4	21	1
1	44	3	2	4	5	2	2	2	24.6181	20	3.88889	6	32	1
1	49	2	2	4	7	3	2	3	21.3839	10	3.66667	7	34	2
1	38	3	2	4	6	2	1	2	20.5191	18	1.88889	4	28	1
2	55	2	4	2	9	2	2	4	18.8271	28	1.55556	6	19	3
1	57	6	2	2	8	3	1	1	23.04	24	3	4	26	3
1	42	3	1	4	6	1	4	5	22.2222	26	2.55556	5	29	1
2	39	2	2	2	6	2	1	2	22.8624	17	0.333333	4	14	1
1	44	2	4	2	6	2	3	2	19.4444	19	2.22222	5	23	1
1	57	5	2	4	8	3	2	2	22.8374	10	2.77778	7	25	4
2	49	6	2	4	8	3	2	2	16.8962	9	2.77778	8	28	1
2	47	3	2	4	6	1	2	2	23.0518	14	3	7	34	1
2	38	2	1	2	6	2	1	1	34.7807	11	2.88889	8	29	1
2	44	1	1	3	5.5	3	1	1	23.8751	17	2.44444	7	31	1
2	45	5	2	3	6.5	3	1	4	22.4813	9	2.88889	7	36	1
1	34	4	1	2	7	3	2	5	19.052	29	3.88889	4	33	1
1	48	4	2	4	6	2	1	1	22.8374	18	3	5	27	2
2	37	4	2	2	5	3	1	3	19.3337	13	4.22222	7	36	1
1	46	6	1	4	5	1	1	4	20.5151	21	4.33333	6	34	1
1	58	4	4	4	5	3	1	1	21.1927	14	2.22222	4	24	1
1	42	2	1	2	6	2	2	2	27.1605	26	3.22222	3	22	3
1	42	4	2	3	7	3	1	2	25.9516	12	4.55556	8	33	1
2	34	4	1	2	6	3	2	2	18.2615	27	3	6	27	1
2	34	2	1	3	5	2	1	4	27.852	18	2.66667	7	27	3
1	55	4	2	5	5.5	2	1	2	20.4467	20	2.44444	7	20	3
2	42	3	4	3	5	1	1	3	19.9481	20	2.11111	6	26	2
1	45	2	2	4	5	2	3	3	22.9854	19	2.55556	7	9	1
2	49	4	2	4	5.5	2	2	2	20.4491	15	2	8	21	1
2	33	2	1	4	5	2	2	5	21.5645	16	2.11111	8	42	1
2	42	2	1	5	7	2	1	2	23.1911	19	3.77778	6	22	3
1	50	2	4	4	7	2	2	1	21.2585	27	1.55556	2	24	1
1	48	2	1	2	8	2	3	2	24.093	16	1.88889	4	25	1
2	37	2	1	4	6	1	1	2	21.3675	27	2.33333	5	25	1
1	38	3	2	4	6	2	1	3	18.3655	25	0.777778	2	27	3
1	49	2	2	4	6	3	1	3	17.7557	12	0	2	21	1
1	44	2	2	2	5	3	1	1	22.3081	14	2	6	27	1
2	47	2	2	2	7	2	2	2	21.2183	16	3	4	22	3
1	57	5	2	4	6.5	2	2	3	23.3067	16	3.44444	7	37	3
2	48	2	1	3	5	3	1	2	26.0375	10	0.888889	5	21	1
1	49	3	2	4	6	2	2	4	24.7409	13	2.55556	8	31	4
1	45	5	4	2	8	3	1	2	27.7778	9	3	6	26	1
1	55	3	4	4	8	2	3	3	21.1389	18	4.11111	5	32	1
2	46	4	2	2	4	2	1	1	12.2695	17	2.11111	7	21	1
1	42	3	2	4	7	2	1	1	26.7949	18	3	6	29	1
2	37	2	2	2	6	1	4	2	24.974	9	2	6	18	1
2	38	2	4	4	6	1	1	3	19.8141	26	0.555556	7	29	1
2	26	4	2	4	6	3	1	1	20.2848	18	2.88889	7	31	1
1	42	5	1	2	7	3	1	3	42.2654	14	2.11111	0	25	1
2	48	2	4	3	7	4	1	2	17.8565	15	2.66667	8	25	1
2	32	3	2	4	7	2	1	1	21.4844	23	1.11111	5	33	1
1	37	3	1	2	5	2	4	5	26.0044	20	2.55556	5	27	1
1	49	2	1	2	7	2	1	4	27.7634	14	3	8	27	1
2	38	4	2	3	6	2	1	3	21.0828	14	3.33333	7	29	1
2	31	3	1	2	4	1	1	3	21.6413	20	2.88889	5	32	1
2	36	2	4	2	4	1	1	2	17.4191	22	2.11111	7	27	1
1	34	2	1	2	5	3	2	2	24.093	18	0	2	9	1
1	56	2	2	2	7	3	4	1	22.1003	10	3.44444	7	24	1
1	44	2	2	4	6	2	3	3	21.7738	18	2.55556	5	26	1
2	33	2	1	3	6.5	3	1	3	16.8919	13	1	3	37	1
2	54	2	4	2	5.5	2	1	2	16.8525	17	4.66667	7	33	1
2	40	3	2	2	7	2	1	2	21.4903	14	1.77778	6	31	1
1	43	2	1	4	6	2	2	1	24.0741	17	1.88889	7	32	1
1	44	3	1	4	4	2	2	2	27.7008	18	2	3	20	1
1	46	2	4	4	6	3	2	2	23.1206	15	4.55556	8	29	1
2	47	1	1	4	6	3	2	1	21.7865	14	3.55556	7	35	3
1	59	2	2	4	6.5	2	1	3	22.4549	19	2.22222	8	30	1
1	49	2	1	5	6	2	2	3	25.2826	22	3.77778	4	19	2
2	37	5	2	4	7	3	1	2	19.7239	10	5	9	45	1
2	36	6	1	4	6.5	2	1	3	20.1956	20	1.44444	5	19	3
1	47	4	2	4	7	2	2	2	26.0262	18	2.88889	5	24	1
2	36	3	1	5	7	2	1	3	20.1951	18	3.11111	6	34	1
1	33	2	2	4	5	3	2	3	17.6327	10	2.22222	7	34	3
2	52	3	2	2	6.5	2	1	4	20.5761	25	1.77778	3	22	1
2	36	1	1	4	5	1	2	4	16.6493	15	3.33333	5	18	1
2	46	2	5	2	7	2	2	1	25.9107	16	2.77778	7	35	1
2	52	2	4	2	6	1	2	2	21.6311	21	4.66667	9	20	1
2	34	3	2	3	5	1	3	3	18.4425	27	3.77778	5	21	1
2	51	4	2	2	6	1	1	3	17.7096	36	2.77778	0	9	1
1	47	3	2	4	6	2	2	2	24.9153	29	3.11111	7	27	1
1	48	1	1	4	8	3	4	1	25.9738	21	3.44444	5	26	1
2	57	2	4	2	6	2	2	1	23.4236	12	5.33333	6	35	1
1	57	1	2	4	6	2	1	1	19.3625	18	3	6	27	1
2	38	2	1	2	6.5	1	2	2	20.1733	34	2.55556	6	21	1
2	40	6	2	4	6	2	1	3	19.2277	13	2.88889	8	31	1
2	37	3	3	4	7	2	2	3	18.0662	24	4.44444	6	31	3
1	42	3	1	2	7	3	2	4	19.1327	9	3	5	19	1
2	52	3	2	5	7	3	1	4	20.4382	9	3.66667	5	33	1
1	44	2	2	2	7	4	4	5	20.679	15	4.33333	10	36	1
1	33	2	2	2	6	2	1	3	19.3337	19	1.22222	6	14	1
2	30	1	2	4	6.5	2	1	1	20.202	17	3.11111	7	23	1
2	44	3	1	3	3	1	1	1	25.3906	13	2.22222	6	38	1
1	38	2	1	2	7	2	3	3	20.4783	12	2.77778	7	22	1
1	39	2	2	4	4.5	2	3	2	22.0581	26	2	2	23	1
1	59	6	2	4	6	3	2	4	20.5714	9	5.22222	10	45	1
2	35	5	1	3	6	4	2	1	17.7096	9	2	6	27	1
2	39	2	2	2	5	2	1	3	18.3594	24	3	5	24	1
1	49	2	2	1	8	3	3	1	21.4692	23	3.44444	6	22	1
1	51	3	2	4	6.5	2	1	3	22.4088	12	2.66667	7	30	1
2	36	4	2	4	6.5	2	1	4	17.5781	11	3	4	27	1
2	39	2	2	3	7	3	2	2	21.7555	16	2.22222	6	35	1
1	39	3	1	4	6	3	4	4	19.487	35	5.11111	8	41	3
2	30	4	2	4	7	3	1	4	21.0938	18	3	5	28	1
2	48	3	1	4	5	2	1	1	29.0318	12	2.11111	7	35	1
1	40	1	2	2	3	2	2	1	21.048	15	2.22222	4	21	2
1	37	4	1	4	5	1	2	2	20.7157	32	3	3	22	1
1	53	6	2	4	5.5	2	1	4	28.089	9	3	8	44	3
1	27	2	1	4	6	2	1	2	18.2531	15	2	4	36	3
2	32	4	2	4	5	1	1	1	22.4323	30	2.22222	6	29	1
1	56	2	2	4	5	2	3	2	21.7738	21	3.33333	6	23	1
2	33	2	1	4	5	2	2	2	18.6709	24	2	5	18	1
2	26	4	1	4	8	3	2	2	17.7462	12	2.88889	6	28	1
2	47	2	1	2	7	2	1	1	22.68	11	0.555556	8	36	3
1	44	2	1	4	7	3	2	1	27.4406	17	1.22222	4	23	1
2	48	3	1	3	5	1	1	1	21.5451	20	2.44444	3	34	1
2	40	5	2	4	5	2	1	3	19.5312	12	2.88889	8	35	1
1	49	2	1	2	5	1	2	1	26.5731	26	1.77778	0	15	1
2	46	2	4	2	6	1	2	1	19.0677	31	0.666667	2	9	2
2	42	4	2	4	6	2	2	2	23.0518	13	2.44444	7	17	1
1	55	2	1	4	6.5	3	1	2	24.9108	18	0.444444	2	21	1
2	57	1	4	5	6	2	1	3	17.9089	19	3.88889	5	32	1
1	49	4	2	4	5	2	2	2	21.5451	15	4	7	36	2
1	55	2	4	4	6	2	3	4	19.2653	19	1	4	21	2
2	53	2	2	3	7	2	2	3	18.9745	24	0.555556	1	9	1
2	35	2	4	4	5.5	2	1	2	22.151	17	2.66667	4	24	3
1	50	4	2	4	6.5	2	2	4	26.6749	9	2.66667	4	21	2
1	54	3	1	4	6	2	2	1	17.3061	36	1.66667	3	24	1
2	47	2	4	3	5	3	2	5	18.8707	9	1.44444	7	15	1
1	55	4	1	4	6	2	1	3	22.8329	24	3.66667	8	18	1
1	34	2	1	4	6	3	2	1	19.0311	28	3	4	28	1
2	35	4	2	4	7.5	3	1	1	19.563	11	3	4	30	1
2	37	3	1	2	8	4	1	4	18.3143	13	2	5	26	3
1	35	6	1	4	5	2	2	4	22.7204	16	2.66667	6	25	1
2	56	4	2	3	4	2	1	2	21.2084	27	2.55556	7	33	3
1	57	4	2	4	7.5	3	3	3	24.4193	12	2.77778	6	26	1
1	50	2	1	4	6	2	1	2	25.9516	9	2.55556	5	24	1
1	53	3	4	4	7	2	2	2	25.6896	24	1.33333	9	23	1
2	49	3	1	4	4.5	2	1	2	18.4265	25	2.44444	7	27	2
1	52	2	2	2	6	2	4	3	27.0051	19	1.66667	7	17	1
1	46	4	2	2	7	2	2	2	23.6244	18	2	6	18	1
2	23	1	1	4	6	2	1	1	17.5781	12	2.44444	6	29	1
2	46	2	1	3	5.5	1	2	2	21.5139	28	0	6	16	4
2	31	4	1	2	6.5	2	2	3	20.2395	15	2.55556	6	34	1
2	32	2	2	2	8	1	1	2	19.2672	10	0	5	19	1
1	34	2	2	2	7	3	2	2	20.7967	14	3.33333	7	27	1
1	53	3	2	4	8	1	1	1	25.0593	25	3	4	25	1
2	54	4	5	4	6	2	1	1	21.4844	17	3.77778	5	30	3
1	57	4	2	2	7	2	1	2	21.2031	11	3	7	34	1
2	30	4	1	5	6	2	2	1	25.6312	18	0.555556	6	26	1
1	63	5	2	5	3	2	1	4	22.1453	27	0	5	27	1
1	45	4	2	2	7	2	1	4	27.7778	18	4.11111	10	22	3
1	47	1	4	2	8	1	1	2	23.5294	35	0.666667	0	13	1
2	23	2	1	4	8	4	2	2	19.9792	15	2.33333	5	35	1
2	46	3	2	2	6	2	1	2	18.0802	25	3.55556	6	31	3
2	40	3	1	4	6	2	1	4	21.9671	15	2.66667	8	20	3
1	55	1	4	3	9	2	1	2	19.8141	34	5.77778	0	15	4
1	47	6	2	4	6	3	1	2	21.7181	9	3	7	35	1
1	39	1	1	4	7	2	2	2	24.2215	25	3.77778	5	24	2
2	37	4	1	3	7	2	2	3	20.061	25	0	2	11	2
2	53	2	1	4	7	2	1	5	18.8189	16	2.77778	2	22	1
2	45	5	1	2	6	3	1	2	20.0773	13	3.11111	7	27	3
2	52	5	1	3	8	3	2	4	21.3593	13	5.44444	10	36	4
2	54	2	1	3	5	2	1	1	25.7885	17	1.22222	5	19	1
1	36	3	1	3	8	3	2	2	24.2215	25	3.66667	5	28	1
1	57	5	2	4	7	3	1	4	21.7738	12	3	7	35	3
2	41	2	1	5	5	2	1	1	24.3418	18	3.22222	9	29	1
2	56	2	4	3	6.5	2	1	2	17.7778	12	2.44444	7	23	1
2	28	3	2	4	5	2	1	3	20.061	22	1.33333	5	20	1
2	32	2	1	4	6.5	3	1	1	16.8663	17	2.22222	7	33	1
2	54	3	4	4	6	2	1	2	19.1406	13	3.22222	7	32	1
1	55	4	2	4	6	3	1	1	22.6627	16	2.33333	5	24	1
1	53	2	1	4	6	2	2	2	18.8092	11	3	7	32	3
2	54	4	2	4	6	3	1	4	20.3244	15	3.11111	5	34	1
2	38	2	1	5	5	2	1	2	21.7993	17	2.22222	5	23	1
2	50	3	2	4	5.5	2	1	2	20.2865	17	3	5	23	1
2	42	2	1	4	6	2	1	1	29.9688	11	1	5	23	1
2	50	1	1	3	8	3	1	4	21.6296	22	3	7	27	2
2	38	2	1	4	6	4	1	2	20.9566	9	4.77778	9	35	2
2	39	5	2	4	7	2	1	1	18.2899	20	3	7	27	1
1	55	6	2	4	5	4	1	4	22.3435	9	4.22222	8	35	1
2	44	3	1	4	5.5	1	1	1	24.3418	35	4.33333	3	31	1
2	27	2	1	4	8	3	1	3	18.3594	18	3.22222	7	28	4
1	49	3	1	3	4.5	2	1	2	24.6904	19	2	6	26	1
2	45	1	4	2	5	1	1	1	19.313	30	2	5	30	1
1	46	3	1	4	5	2	1	1	20.4382	26	4.11111	7	23	1
2	43	1	2	4	7	2	3	2	21.4844	32	1.88889	2	11	2
2	34	2	1	4	4	1	2	3	16.0256	28	3.11111	3	30	3
2	42	1	1	2	5	2	1	1	20.202	15	3	7	27	1
1	45	4	2	4	6	2	2	2	22.7204	29	5	9	40	3
1	54	2	2	4	6	3	2	1	25.5102	23	3	6	16	1
2	50	2	2	4	5	2	1	3	21.0962	12	2.44444	4	17	1
2	44	4	2	4	6	2	1	2	14.6924	18	1	5	24	1
2	48	3	2	2	6.5	2	2	3	21.3333	13	2.77778	5	24	1
2	36	2	2	4	7	2	4	2	20.7031	16	3.33333	6	27	1
1	51	2	1	4	5	2	1	2	25.0762	18	2.11111	5	16	1
2	46	1	4	4	7	3	2	2	16.2331	18	3.55556	8	26	4
2	38	4	2	3	5	3	2	2	19.2336	27	2	5	27	1
1	29	2	1	2	6	3	1	4	25.0135	15	3	5	27	1
2	49	2	1	2	6	2	1	2	26.6728	17	2.88889	5	27	1
1	42	3	2	4	5	1	2	4	21.7181	24	3.66667	5	23	1
2	48	2	1	2	8	3	1	1	19.9594	15	2.44444	8	25	2
1	38	2	2	4	6	3	4	4	22.9481	17	3	5	26	1
1	30	3	1	5	6	3	1	4	18.6709	14	5.22222	7	34	1
1	44	4	1	5	6	3	1	3	24.7721	13	4	7	32	3
1	40	1	1	2	5	2	4	1	19.7232	30	4.44444	4	31	3
1	49	5	1	5	6	2	1	5	21.5139	33	6	8	45	4
1	53	4	2	4	6	1	1	1	20.9042	20	3.33333	5	28	1
1	58	4	2	4	5	2	2	2	22.6242	21	4	7	31	1
2	39	2	1	4	6	2	1	3	19.2894	14	2.77778	7	23	1
1	35	2	2	1	7	3	2	3	24.2215	27	2.88889	5	27	1
2	44	3	2	5	7	2	1	2	19.1467	15	2.66667	9	26	1
2	45	2	4	2	6	3	1	2	20.5761	9	3.22222	8	35	2
2	45	1	4	4	7	3	1	3	19.7239	16	2.33333	5	13	1
2	34	2	1	2	7.5	3	2	3	20.2694	20	3	3	25	3
2	39	3	1	2	8	3	2	4	20.5761	26	2.33333	3	24	2
1	50	4	2	4	5	1	3	4	23.533	30	3	4	27	1
1	55	2	1	2	5	2	4	1	30.0433	12	2.11111	6	38	1
2	41	3	1	4	5	1	1	3	20.7756	32	0	3	11	1
1	40	2	1	4	7	3	1	2	18.5185	22	3	6	26	1
2	37	3	1	3	6	4	1	4	23.1247	9	0	5	26	3
1	57	3	2	2	7	2	2	3	21.0077	13	2.77778	5	27	1
1	39	2	1	4	6.5	3	1	5	19.8839	19	0	3	20	2
1	38	4	1	4	5	2	1	1	23.6614	23	3	4	27	1
2	42	2	4	2	5	2	1	2	20.7756	21	3.55556	5	27	1
2	26	4	1	4	5	1	2	2	19.2894	25	2.11111	3	25	1
1	53	3	2	2	6	2	1	2	22.1367	16	3.22222	6	23	1
2	44	2	1	2	6	2	1	4	19.9594	16	1.55556	6	22	3
2	32	3	1	4	5	1	1	3	21.0772	18	3.55556	7	26	3
2	47	3	2	4	7	3	1	4	19.3337	16	4.22222	10	30	1
1	54	6	2	4	8	4	1	3	27.3588	9	1.77778	8	36	1
1	24	3	1	4	7.5	3	1	1	27.7177	13	2.55556	7	36	1
1	56	2	2	4	6	2	1	1	21.4844	12	3	6	27	1
1	46	1	4	2	5	2	2	3	21.2585	13	3.77778	7	28	1
2	32	4	2	4	5	1	2	4	19.721	13	3.77778	7	28	1
2	44	2	2	4	8	3	1	1	22.2063	27	0.333333	5	11	1
1	39	3	1	2	5	2	2	2	19.9432	26	2.22222	4	26	1
2	58	5	2	4	5.5	3	2	2	18.6667	13	4	8	33	4
2	28	3	1	2	6	2	1	1	20.7756	18	3.11111	6	32	1
2	43	2	1	4	6	3	1	1	33.9493	26	3.55556	5	25	1
2	36	4	2	2	7.5	3	1	1	21.0962	17	2.33333	0	42	1
2	32	2	1	4	6	2	1	2	17.8465	14	2	5	32	3
1	48	4	2	5	5	1	3	3	20.7612	26	2.44444	6	24	3
1	43	2	2	1	5	2	2	1	21.9317	10	2.88889	6	33	1
1	47	4	2	4	6	3	1	1	22.5827	9	2	5	27	1
2	47	4	2	2	6	3	1	3	21.6311	15	2.55556	8	30	3
1	25	2	1	1	6	1	1	1	24.2215	9	0	3	9	1
1	37	4	2	2	7	3	3	3	20.3223	9	2.44444	6	21	3
1	36	2	2	4	7	3	2	3	20.4284	16	1.44444	6	18	1
1	40	3	1	4	6	2	1	3	18.424	10	1.55556	7	22	2
2	51	2	2	4	6.5	3	2	3	18.2563	17	3	8	31	4
2	39	3	1	4	6.5	3	1	3	19.4363	17	3.11111	7	27	1
2	33	2	1	3	7.5	4	1	2	19.4734	17	2	7	28	1
2	55	5	2	2	6.5	2	1	2	21.0077	14	2.66667	5	17	1
1	39	3	2	4	6.5	3	2	3	21.9525	16	2.88889	4	22	1
2	51	5	2	3	6.5	2	1	2	25.9695	13	2.55556	7	29	1
1	24	3	1	2	7	3	3	4	20.9573	22	3.22222	5	28	3
1	51	4	2	4	5.5	2	1	3	23.7387	9	4.22222	7	36	1
1	44	5	2	4	4	1	1	3	23.4375	34	3.33333	7	24	2
1	52	6	2	4	6	3	1	2	25.2801	10	4	7	35	2
1	32	2	1	4	5	2	1	1	19.721	18	2.88889	5	26	1
1	47	4	2	4	7	3	1	5	25.5593	12	2.11111	4	24	1
1	51	2	1	2	4	1	4	5	21.6049	34	5.11111	10	39	1
2	47	2	1	3	6.5	3	1	1	19.6506	15	1.22222	7	23	1
1	38	2	2	4	7	3	1	4	22.231	13	2.66667	7	21	1
1	41	3	2	4	6.5	2	1	1	22.2707	29	1.88889	3	19	1
1	45	6	2	4	4	2	1	1	18.8707	16	4.77778	8	35	1
1	49	3	2	2	4	1	2	1	26.4915	32	2.11111	8	34	1
2	28	6	1	4	5	3	1	3	27.6817	10	2.33333	3	28	1
2	41	2	1	4	6	2	1	2	20.5049	13	3.11111	7	33	3
1	49	4	2	3	4.5	2	2	2	19.6072	10	3.11111	8	29	4
1	49	2	4	4	7.5	3	2	2	21.6713	9	2.33333	7	24	1
1	47	5	2	5	4.5	2	1	1	21.3839	13	3.88889	8	31	1
1	35	4	1	4	8	4	1	4	20.0617	9	3	7	23	1
2	36	2	2	2	5.5	2	1	1	19.4374	17	3.55556	7	27	1
1	40	3	2	4	6	2	2	3	20.7612	22	2.88889	5	34	2
1	40	2	2	4	7	2	2	1	22.0384	9	2.33333	6	29	1
1	48	2	1	2	5.5	2	2	3	22.1453	21	1.33333	2	13	1
1	39	2	4	4	7	2	1	2	17.9239	23	1.44444	4	19	1
2	52	5	2	3	7	2	1	1	18.7305	20	2.66667	8	27	1
2	54	5	2	3	5	1	1	3	23.0112	18	2.44444	7	34	1
1	31	3	1	4	7	2	1	1	25.5354	28	5.55556	6	40	3
2	38	2	1	4	6	2	1	1	28.1943	29	4	5	30	3
1	26	2	1	4	7	3	2	1	17.9282	10	3.88889	7	30	1
2	49	3	1	4	6	2	1	1	17.3134	11	1.33333	8	27	1
2	40	4	2	4	7	2	1	4	21.5645	18	3.66667	6	37	1
2	43	3	1	4	8	3	1	2	23.2335	18	3.11111	7	32	4
2	50	2	1	5	7	3	1	2	18.4425	9	2.33333	10	25	3
2	43	2	2	4	6	1	1	1	20.8325	29	2.66667	5	29	1
1	39	2	2	3	5	1	2	3	17.9931	16	3.66667	9	41	1
2	47	2	1	3	6	2	3	2	14.0202	19	1.55556	2	14	1
1	36	2	1	2	6.5	2	2	1	31.2213	17	1.44444	4	24	1
2	28	2	1	2	8	2	1	1	16.1843	29	1	2	21	1
1	54	5	2	4	3.5	2	1	2	23.1834	9	5.44444	9	37	4
1	51	2	2	4	6	2	2	3	21.5139	13	2.77778	9	26	3
2	40	1	4	3	5	2	1	1	18.2066	22	3.22222	4	24	1
2	30	2	1	2	6	2	1	2	19.3962	12	1.55556	4	30	1
1	46	5	2	4	4	2	2	3	21.4533	19	3	6	32	1
2	28	3	1	4	6.5	2	1	2	22.8928	16	2.11111	4	22	1
2	53	4	2	4	7	3	2	3	23.8054	17	2.55556	6	29	1
2	43	2	1	2	6	2	2	1	19.8178	30	0.333333	3	10	1
2	44	4	2	2	7	3	3	3	20.3954	10	3.11111	5	27	1
2	56	5	1	4	6	3	2	5	19.1433	9	3.44444	8	28	3
1	46	5	2	4	6.5	2	1	1	21.5451	23	3	2	23	2
1	55	3	2	4	6	3	1	2	27.9431	9	2.55556	7	34	1
2	45	4	2	4	6.5	3	1	3	19.8141	16	2.22222	6	34	1
2	31	3	2	4	6	2	1	3	24.0346	16	2.66667	6	23	4
1	53	4	2	4	6	1	1	1	26.2596	17	3.44444	5	35	1
2	39	2	2	4	6	2	1	2	22.5827	21	2.55556	6	29	1
2	29	4	2	2	8	2	1	1	17.6254	14	3.22222	6	23	1
2	53	3	2	4	6	2	1	2	20.8117	21	2.44444	8	36	1
1	50	6	2	4	7	3	2	4	24.6755	16	4.55556	6	23	3
1	37	3	2	5	5	3	3	3	26.7539	17	2.33333	6	26	1
1	39	2	1	4	4.5	1	3	4	27.6361	27	0	2	11	2
2	58	2	1	4	5	2	1	4	21.4573	20	2.66667	5	18	1
2	53	1	1	3	6	3	1	3	18.1955	13	2.22222	5	29	1
1	38	2	2	4	7	3	2	3	24.8016	16	4	8	30	3
1	53	3	1	4	5	2	1	1	23.4375	11	2.77778	6	27	1
1	47	3	2	2	6	2	2	3	19.9219	16	3.88889	8	28	1
2	44	4	2	3	6	2	3	3	24.0346	17	5.44444	9	28	1
1	54	3	2	4	6	3	2	4	22.231	10	3.33333	3	31	1
1	29	2	1	2	7.5	4	4	3	20.7967	10	2.77778	10	25	4
1	35	2	1	4	5.5	2	3	4	30.8642	20	4	8	37	3
1	48	2	1	2	6	3	3	1	21.4844	12	1.77778	7	24	1
2	35	4	2	4	6	2	1	1	24.0344	13	0.888889	7	37	1
2	30	4	1	2	7	3	1	4	16.3847	13	1.77778	5	34	1
2	31	2	1	4	6	3	1	2	20.4294	14	2.77778	6	32	1
1	34	6	2	4	3	1	4	4	20.7612	28	2.77778	3	26	2
1	51	5	2	4	6.5	4	1	2	25.2092	9	3.11111	8	42	1
2	45	3	2	4	7	1	2	3	22.6003	35	2.11111	4	18	1
2	59	4	2	4	5	1	3	3	24.3496	17	4	8	39	3
1	46	3	1	4	7	2	2	2	30.8642	18	0.777778	6	26	2
2	36	2	1	4	6	1	1	1	17.9089	26	2.22222	6	27	1
1	56	2	2	2	5	2	1	1	25.0995	22	1.22222	3	20	1
2	48	1	4	3	3	1	2	1	20.3125	23	0	8	9	1
2	37	3	2	2	7	2	1	1	19.0677	27	2	4	27	1
1	59	2	2	2	7	3	4	2	18.3655	22	3	9	12	1
1	40	2	2	3	6	2	1	4	31.9122	22	1.55556	5	20	1
1	41	2	1	2	4	2	2	1	27.7778	14	1.11111	6	25	1
2	33	5	1	4	6	2	2	2	20	16	0	5	12	1
2	40	2	1	4	5	2	1	2	25.1486	17	2.66667	6	20	1
2	27	3	2	4	5	2	2	3	19.3337	21	3.88889	6	19	1
2	28	3	2	4	6	4	1	4	23.1911	12	3.33333	6	26	1
2	41	2	1	4	4	1	2	2	21.9289	18	0.555556	5	24	3
1	38	2	2	4	5	1	2	1	27.1605	22	4.55556	3	23	1
1	36	4	1	2	6	2	2	1	22.913	17	3.11111	7	21	3
2	33	3	1	4	6	4	1	1	20.9566	18	4	5	28	1
2	50	2	2	2	5	3	1	3	23.0469	14	3	3	24	3
1	54	2	4	2	6	2	1	3	22.8395	23	4	0	9	1
2	30	3	3	3	6	3	1	2	22.7694	12	0.222222	6	21	1
1	42	3	4	2	6	2	2	2	27.2817	17	4.22222	7	24	1
1	50	6	2	4	5	2	1	2	21.2245	16	2.88889	7	36	3
1	36	2	1	4	7	2	2	2	30.478	13	2.11111	5	25	4
1	49	3	2	4	8	3	1	1	22.2826	16	1.22222	5	22	4
2	35	4	2	4	6	2	1	3	24.0346	16	2.66667	7	39	1
2	38	2	1	2	6	2	2	1	18.902	17	4.22222	5	34	1
1	53	2	1	2	6.8	2	2	3	26.5338	12	2	5	23	1
2	29	3	1	4	7	2	1	3	21.2183	26	1.55556	4	19	1
1	43	5	2	5	6	2	1	3	19.0039	13	3	6	27	1
2	28	4	2	4	5	2	2	2	17.1468	17	3	7	27	1
1	50	4	2	4	6	3	2	1	23.255	22	2.66667	7	20	1
2	34	3	4	2	6	3	2	2	29.6427	18	0.888889	6	26	3
2	47	4	2	4	5	2	1	1	18.9181	16	2.11111	6	25	1
2	32	4	1	3	7	3	1	1	17.5981	17	3.88889	8	34	1
1	49	3	2	4	6	2	1	3	18.2531	16	3.55556	6	18	1
2	34	2	1	4	5	1	1	1	16.7969	25	1.88889	2	16	1
1	42	2	2	2	7	2	2	1	18.4076	19	2.22222	5	27	1
2	52	6	2	4	5	2	1	2	20.4294	16	5.44444	8	32	1
1	42	2	1	2	5.5	3	3	1	25.1429	9	0	5	21	1
1	46	5	2	4	6	3	2	3	21.4346	9	2	4	18	1
1	37	1	1	4	6	3	1	1	24.3911	22	3.44444	4	24	2
1	47	4	2	4	6	3	1	2	18.2099	12	5	7	34	1
2	52	5	2	4	5	2	1	2	29.3606	24	5.33333	8	29	1
1	42	2	2	4	5	1	4	2	19.5963	24	3.77778	3	24	1
2	29	6	2	4	6	3	2	2	17.8465	10	1.22222	5	15	3
1	33	2	2	4	5	2	1	2	22.7583	21	2.88889	6	23	2
1	27	2	1	5	6	2	1	4	16.2788	18	2.44444	7	22	1
1	48	4	2	2	5	2	3	3	20.9024	18	3.11111	6	25	1
2	52	3	2	2	6	3	1	4	23.1111	16	2.66667	6	25	1
2	33	2	1	4	6	2	2	2	18.6667	16	1.77778	6	31	3
2	37	3	4	4	7	3	1	1	19.7239	18	2.55556	7	22	1
2	44	2	1	2	7	2	1	3	22.3081	22	0	0	11	3
1	48	2	1	4	6.5	3	2	1	26.9274	29	2	4	27	1
1	50	4	2	2	5.5	2	1	1	22.1367	28	0.111111	4	12	1
1	54	2	2	4	5	3	1	2	20.8086	9	3.33333	7	30	1
2	29	2	1	4	6	2	1	1	19.257	27	2.33333	5	29	1
2	47	4	2	2	5	2	1	2	35.2508	18	2.11111	4	22	1
1	44	1	1	2	7	3	2	1	22.0386	24	3.11111	3	25	1
1	58	5	2	4	4	2	1	2	27.0169	20	4.66667	8	42	1
1	35	4	2	4	6	3	2	2	21.6788	21	3.66667	7	34	3
1	50	2	1	4	6	2	2	2	23.3377	21	2.11111	6	22	1
1	44	4	2	4	7	4	1	1	23.4375	9	3.11111	6	26	1
1	55	6	2	4	7	4	2	5	22.6474	22	1.55556	7	39	3
2	45	2	2	3	6	1	1	2	18.75	15	3.33333	8	27	1
2	47	2	1	3	6	3	1	1	24.974	15	2.33333	5	25	1
1	24	2	1	5	8	4	1	1	20.0851	9	0	5	9	1
1	52	5	2	4	6	2	1	2	23.6614	13	3.11111	7	34	1
1	41	2	1	5	4	1	1	1	20.9573	32	0	0	9	1
1	54	5	2	4	5	2	1	5	18.7783	26	2.55556	4	23	1
2	51	4	1	3	5	2	1	1	18.0662	15	3.88889	8	35	1
2	24	1	1	4	5	2	1	2	17.1029	20	3.22222	7	29	1
1	44	2	2	4	4	1	2	2	20.9573	29	0.222222	2	34	4
2	44	2	4	4	4.5	3	1	2	21.7193	16	2.33333	6	25	4
2	50	2	4	3	8	2	1	1	28.6215	10	2.33333	7	22	1
2	34	4	1	4	6	3	1	4	22.6562	14	3	5	25	1
1	40	3	2	2	8	2	2	2	18.75	24	3.44444	3	31	3
1	52	2	1	2	5.5	2	3	1	25.0341	27	2.11111	4	17	1
1	42	5	2	5	5	2	1	1	26.5625	27	3.77778	6	26	4
1	56	5	2	4	6.5	2	1	2	26.7299	15	3	5	31	1
1	54	1	4	3	6	3	1	1	26.5285	21	4.77778	3	20	1
1	41	3	2	4	5	2	1	1	22.2041	17	3.33333	5	27	1
2	43	2	1	2	6	3	1	3	20.0288	12	4	8	32	1
1	53	4	1	4	6.5	3	1	2	22.8624	12	3	7	30	1
1	34	4	2	4	6.5	2	1	1	24.977	19	2.88889	5	27	1
2	47	2	1	4	6	2	3	2	21.0938	18	3	8	9	3
1	34	3	2	4	10	3	2	2	19.6052	9	2.22222	5	25	1
2	46	1	1	5	7	3	1	2	17.6693	15	4.77778	5	27	1
1	53	5	2	4	7	2	1	1	30.0232	15	3.11111	7	30	1
2	36	3	2	4	8	4	1	3	18.3391	9	2.77778	6	32	4
1	43	3	2	4	7	2	1	3	26.1224	13	4	6	30	1
2	52	4	1	4	7	3	1	3	21.4573	9	3.22222	8	32	2
1	40	4	2	4	7	3	2	4	23.4509	12	1.66667	9	34	1
1	31	4	1	4	7	2	2	3	17.6309	27	3	5	28	1
2	40	1	1	4	8	2	1	3	23.5078	14	4.22222	9	37	1
1	50	4	2	4	4.5	1	2	2	24.1672	12	2.44444	6	21	1
1	43	3	1	4	6	2	2	3	17.5056	21	2.77778	7	28	1
1	23	2	1	3	6	2	4	3	19.9481	13	1	5	18	1
2	31	4	2	4	6.5	2	1	2	17.0874	12	3	8	26	3
2	52	2	4	4	6	2	1	4	20	30	1.66667	3	20	1
1	47	4	2	4	6	2	2	2	22.5827	25	1.11111	6	16	1
1	53	4	2	2	4	2	2	1	35.9085	30	1.66667	8	18	1
2	46	2	4	2	7	2	1	2	21.4573	10	2.22222	6	27	1
2	44	2	2	2	5	2	1	3	17.6693	16	2.33333	5	33	4
1	58	5	2	3	7	4	2	4	24.4898	10	2	7	27	3
1	39	4	1	4	4	1	1	1	20.9042	24	2.55556	5	26	1
1	23	1	1	4	7	2	1	1	20.7612	19	2.88889	5	24	1
2	33	1	1	3	6	2	1	1	22.3674	36	0.222222	5	9	1
2	48	2	1	2	6	2	1	1	22.8624	25	3.11111	5	27	1
1	34	3	3	4	8	3	2	2	21.2306	18	1.77778	7	24	3
1	40	2	1	4	4	2	3	4	22.8395	13	1.66667	5	25	1
1	44	3	1	4	6	2	1	2	23.8751	19	3.22222	5	27	1
2	24	2	1	4	7	2	1	2	20.9572	19	2.88889	5	24	2
2	38	4	2	3	6	2	2	3	21.1927	18	2.66667	6	31	1
2	53	5	2	2	4	2	2	3	17.4449	18	3.33333	8	36	3
1	53	4	5	4	5	2	1	2	22.3214	15	2	7	18	1
1	33	4	2	4	7	1	2	1	25.1278	28	3.55556	5	36	1
2	49	4	2	4	7	2	1	4	19.8141	17	6	10	36	3
1	48	2	1	4	3.5	1	4	2	26.9274	22	2.88889	5	24	1
1	32	3	2	4	6	2	1	2	22.913	14	3	6	26	1
2	43	1	5	3	5	1	1	4	20.4467	33	2.55556	1	23	1
2	56	1	4	2	6	1	1	1	24.3418	23	1.11111	5	23	1
1	46	4	4	3	9	3	2	2	23.9869	9	2.44444	5	26	3
2	27	2	1	5	7	3	2	1	19.8141	15	4.44444	7	37	1
1	30	5	1	4	7	2	1	1	19.1516	18	4.88889	6	26	3
2	41	2	4	1	7	2	1	3	28.9811	11	0.333333	7	25	1
2	47	3	2	4	4.5	1	2	1	16.1059	15	2.66667	4	22	1
2	38	3	2	3	5	2	1	5	18.5901	17	1.88889	6	33	1
1	37	2	2	2	7	4	1	2	22.8374	9	3.22222	7	43	1
2	38	2	4	4	7	1	2	3	17.2584	18	3.55556	7	27	3
1	50	1	1	4	6.5	2	1	1	21.1073	21	2.44444	1	28	1
2	54	2	1	3	8	2	1	3	25.7117	23	0.777778	6	12	1
2	25	3	1	4	7	2	1	3	19.052	18	3.33333	6	25	3
2	32	4	1	4	4	2	2	2	18.2222	21	0.666667	2	17	1
1	50	5	2	4	5	1	1	1	20.7008	26	2.11111	6	24	1
2	48	2	4	5	10	3	2	2	15.6046	36	3.88889	4	38	4
1	43	4	2	2	7	3	3	2	23.4375	11	4.22222	8	30	1
1	58	3	2	4	7.5	2	2	2	26.1224	20	2.22222	4	32	1
2	49	3	2	3	7	3	2	4	19.7239	11	2.33333	7	42	1
2	45	4	2	3	6	2	1	1	22.4766	20	1.88889	3	20	1
1	51	3	2	4	4	1	1	2	22.7583	32	3.22222	6	30	1
2	54	3	1	4	5.5	1	1	4	24.0055	20	3.22222	5	14	1
1	52	3	2	2	6	4	2	3	27.5482	17	5.66667	9	33	1
1	35	4	1	2	6	2	2	3	20.7612	18	2.88889	3	16	3
2	55	2	2	3	7	2	1	4	28	16	2.88889	6	26	1
2	43	4	1	2	7	2	1	5	18.1312	35	4.11111	4	16	1
1	54	4	2	4	5	2	3	2	18.0427	16	3.44444	7	28	3
1	38	5	1	2	6	2	2	1	24.2215	17	2.33333	5	26	1
2	27	2	1	2	5.5	2	1	3	19.8791	30	2.55556	4	26	1
1	52	3	2	4	7	3	1	2	20.7967	11	3.22222	7	37	1
2	38	2	1	2	7	2	2	1	20.8889	16	2.88889	6	23	1
1	53	3	1	4	6.5	2	2	4	23.4586	17	2.11111	5	29	1
1	55	2	1	4	6.5	3	2	1	20.7612	14	3.11111	7	15	1
1	52	3	1	4	6	3	1	1	24.2215	9	2	6	26	1
2	46	5	2	4	8	3	1	2	18.4265	16	4.77778	10	40	1
2	34	3	2	4	7	3	2	2	19.2234	17	3.22222	7	30	1
2	30	1	1	4	7	2	2	1	18.662	20	3.22222	5	25	1
2	33	1	1	2	6	1	3	1	22.5069	26	0.888889	4	16	3
1	38	3	2	2	6	2	1	4	27.102	16	2.33333	6	21	1
1	42	2	1	4	7	2	1	1	18.4425	16	3.11111	3	30	4
2	29	2	1	2	6.5	2	1	1	20.7031	29	3	6	10	1
1	32	5	1	5	7	2	2	2	21.9713	19	3.11111	5	24	3
2	49	3	1	2	5.5	3	1	2	27.9431	12	5	8	39	1
2	45	5	2	3	7	3	1	4	23.6128	18	3.33333	5	23	3
2	26	2	1	4	7	2	2	4	17.7096	17	2.55556	5	37	3
2	46	1	4	2	7	2	4	5	19.6283	14	0.777778	5	11	1
2	50	3	2	2	7	3	2	1	22.3133	16	1.33333	10	32	1
2	57	5	2	4	5	2	1	2	22.231	26	1.66667	7	28	1
1	40	1	1	4	6	3	1	1	19.0311	18	2.66667	8	26	4
1	54	2	1	4	6.5	2	2	1	24.9135	16	2	5	24	1
1	54	4	2	4	7	2	1	1	20.7612	13	3.77778	5	28	1
2	36	4	2	4	7	2	1	5	12.1709	16	3.44444	5	40	1
1	37	2	1	4	6	3	1	4	21.8724	21	3.33333	7	19	2
1	38	4	2	4	6.5	2	1	1	20.5151	18	2.88889	6	30	1
1	30	2	1	4	5	1	2	1	29.0318	34	2.44444	3	31	1
2	52	1	1	4	7	4	1	3	20.0288	14	4.55556	5	34	1
2	48	2	1	3	7	2	1	3	32.0312	24	1.77778	5	19	1
2	30	5	3	2	6	2	1	3	20.8209	18	2.77778	6	24	2
2	57	1	2	5	6	2	2	2	19.313	17	4.55556	9	26	1
2	40	2	1	4	6	3	1	3	19.7239	16	2.55556	5	21	3
2	54	2	1	4	6.5	2	2	2	15.0497	34	3.88889	0	20	1
1	56	3	2	4	8	4	2	2	19.8177	10	4	8	26	1
1	48	3	1	3	6	3	3	2	18.2899	15	4	8	27	1
1	38	2	2	2	7	3	1	1	25.6369	18	2	5	23	1
2	27	2	2	2	8	4	1	1	20.2395	10	0.555556	6	33	1
1	52	2	2	2	4	2	4	1	24.6914	13	0.222222	3	12	1
2	46	2	4	2	7	2	1	3	17.0656	12	3.55556	7	29	1
2	30	1	1	5	5	2	2	2	17.9418	29	3	5	26	3
1	50	3	2	4	6	2	2	2	30.4867	18	3.33333	5	24	2
1	52	3	2	2	7	2	2	1	23.255	28	2	5	25	1
1	41	4	2	4	6	2	4	4	21.5139	13	2.66667	6	25	1
2	31	1	1	4	6	2	1	2	22.3214	32	3.11111	8	29	3
1	38	3	2	4	6.5	2	2	1	23.7387	19	3.22222	7	33	1
2	29	1	1	4	7	3	1	1	19.2336	32	0	5	9	1
2	49	1	2	4	8	2	2	2	19.0677	18	2.55556	5	17	1
2	24	2	2	2	6.5	2	1	2	19.735	17	3.11111	6	37	1
1	43	3	2	4	5.5	1	2	3	19.0451	27	0	5	13	1
1	47	3	5	2	7	2	1	3	22.7244	21	2.44444	4	21	1
2	52	2	1	3	6.5	1	1	1	19.6506	29	2.66667	4	18	1
1	57	3	2	4	6	2	3	2	17.7086	12	2.44444	6	28	1
2	30	5	1	2	6.5	2	3	3	24.974	34	3.22222	8	26	1
2	46	5	2	3	6	2	1	1	27.6304	32	2.88889	5	31	2
2	45	2	2	2	5	2	2	2	17.0656	15	2.55556	5	30	2
2	39	6	2	2	7.5	2	1	3	20.8325	14	2.88889	7	35	1
2	48	2	1	4	8.5	3	1	4	19.8178	17	3	4	35	1
1	38	4	2	2	7	2	1	1	27.0416	21	2.66667	5	25	1
1	42	3	2	3	4.5	1	4	4	26.4236	18	1.88889	7	20	1
2	30	4	2	2	6	2	1	1	16.2982	11	2.55556	7	27	1
1	49	2	2	2	5	2	3	3	25.9516	24	2.11111	1	10	1
2	44	4	2	2	6	2	2	3	19.5717	9	3.77778	7	31	1
1	42	3	2	4	6	2	1	1	22.231	15	2	5	23	1
2	43	2	1	4	6	2	1	1	18.5178	18	2.55556	5	18	1
1	46	5	2	4	6	1	2	3	27.1314	27	2.44444	7	27	1
1	55	6	2	4	6	2	2	4	20.5151	10	4.33333	8	36	1
1	50	3	4	4	4	1	2	3	20.0796	34	2.88889	3	26	3
2	26	5	1	4	7	3	1	2	22.3214	21	3.88889	6	35	3
1	44	2	3	5	3	2	4	5	19.6232	18	2.88889	6	19	4
2	35	5	1	3	6	3	1	4	21.4844	10	3	8	19	1
2	38	2	1	3	6	3	1	1	22.1003	14	0.666667	5	32	1
2	49	3	2	3	6	2	1	1	18.662	14	3.33333	8	20	1
1	33	2	2	2	7	2	3	4	23.3011	11	2.88889	7	26	1
1	56	3	2	2	6	3	2	4	19.5918	12	2.77778	2	27	1
2	42	2	1	2	5	3	1	2	23.7332	17	2.11111	7	26	1
2	28	2	4	4	7.5	3	2	3	20.1726	17	4.44444	7	36	3
2	35	2	1	3	6.5	3	2	3	19.7239	18	2.11111	7	21	1
2	40	2	1	2	7	3	3	1	33.5938	18	2.77778	7	23	1
1	51	4	2	4	8	3	2	1	27.5134	9	2	5	18	1
1	55	4	5	4	6	2	1	1	28.4005	17	4.22222	3	36	1
1	35	4	2	2	7	2	1	3	22.7904	14	1	8	18	1
2	38	4	2	3	7	2	1	3	18.9036	11	3.22222	8	30	3
1	50	4	2	4	4.75	4	1	3	21.4619	11	2.88889	9	35	1
2	47	2	2	2	6	2	3	2	22.7732	21	3.33333	6	33	4
1	40	3	2	2	5	1	4	3	26.8745	23	4.33333	8	26	1
1	35	2	1	2	6	2	2	1	25.7117	13	2.66667	5	36	1
2	39	4	1	3	5	2	1	2	18.8189	26	0.888889	1	15	1
1	36	3	1	4	6.5	2	1	2	20.3244	27	4	6	30	1
2	45	1	2	2	6.5	2	2	2	22.0386	31	4.66667	8	35	1
2	43	2	2	2	8	3	3	1	21.0828	19	2.11111	5	26	1
1	39	3	2	2	6	3	2	2	23.7812	15	2.88889	4	30	1
1	27	5	1	4	7	3	3	3	19.9744	19	5.44444	6	36	1
1	30	3	1	4	5	1	4	2	22.2656	35	1.44444	4	17	1
1	40	2	1	2	7	2	1	1	18.3058	21	1.44444	5	19	2
1	43	3	2	4	6	1	1	1	23.3011	34	2.77778	6	26	2
2	40	2	1	4	4.5	2	2	3	14.0427	16	5.22222	7	24	3
1	39	4	2	2	3.5	1	1	1	24.6914	24	5.11111	7	13	2
1	38	2	1	4	6	2	1	1	25.6896	18	2.66667	2	29	1
2	44	4	4	4	6	2	2	3	19.4932	21	4.33333	8	33	1
1	43	3	2	1	6	3	3	4	26.5118	11	2.33333	8	30	1
1	46	5	2	5	8	4	1	1	27.6817	9	1.88889	5	28	4
2	58	1	2	3	7	3	2	3	22.8928	17	4	8	31	2
1	56	4	2	4	7.5	2	1	4	26.2773	12	3.44444	8	33	1
2	40	5	1	5	6	2	1	1	20.4467	25	2.55556	6	18	1
2	57	3	1	3	6	2	1	3	21.875	13	2.77778	6	35	1
1	46	2	2	4	5	1	1	2	23.03	35	2.11111	3	30	1
2	28	4	1	2	6	2	1	3	17.6022	11	4	9	30	3
2	59	6	2	4	7	3	1	2	19.5312	9	2.88889	7	32	1
2	29	4	2	2	7	4	1	3	19.8141	20	4.55556	9	39	1
1	42	1	1	4	7	3	2	3	19.5312	9	3.22222	6	34	3
1	36	5	2	4	6	2	2	3	22.4913	20	3.77778	5	39	2
1	27	2	1	5	8	2	2	2	19.0311	19	3.11111	4	28	1
1	49	4	2	2	6	2	1	3	17.0403	24	2.55556	3	27	1
1	50	5	2	5	6	2	1	4	22.7244	23	2.77778	6	25	1
2	52	2	4	2	6	2	3	3	25.8065	16	3.66667	6	28	1
1	34	1	1	2	5	2	2	2	19.0311	18	2	5	27	1
1	35	2	4	2	7.5	3	1	2	22.4913	14	2	4	24	1
1	54	3	2	2	4	1	2	2	28.7274	22	2.44444	7	24	1
2	49	5	2	4	8	3	3	3	21.1927	19	3.88889	6	36	1
2	41	4	2	4	5.5	1	1	3	18.1312	30	2.77778	7	21	1
1	30	2	1	4	6.5	3	2	2	29.2633	17	2	5	18	3
2	42	2	4	2	7	2	1	1	32.8731	16	2	5	28	1
2	34	3	1	3	4.5	1	1	1	20.8117	21	2	5	26	1
2	27	2	3	3	6.5	3	2	2	19.1746	11	4.77778	10	32	3
1	54	3	2	4	6	2	1	1	23.7228	17	3	5	23	1
2	50	2	4	2	6	4	2	5	24.7676	9	1.66667	5	25	1
2	42	1	1	3	6.5	3	3	4	20.9466	9	3.22222	7	33	1
2	31	2	1	2	6	2	2	1	28.2284	19	3.33333	3	25	1
2	36	3	1	4	5	2	1	5	23.5556	24	1.11111	5	33	3
1	52	6	2	4	6	2	2	1	32.2118	18	3.55556	9	31	3
1	50	3	2	4	6	2	1	2	23.6614	14	2.33333	7	27	1
1	49	3	1	5	5.5	3	1	2	22.0581	29	2.88889	1	23	1
1	40	3	2	4	7	2	1	1	26.1962	13	2.66667	8	31	1
1	37	6	2	4	5	1	2	2	23.6652	24	4.33333	2	30	2
2	29	2	1	4	6	3	3	2	16.7969	10	2	6	25	4
2	31	3	2	4	6	2	2	2	21.4844	20	2.66667	4	22	3
2	44	3	1	4	6	2	1	4	21.4536	20	5	8	30	1
2	30	5	2	4	8	2	1	2	17.1875	23	2.55556	5	35	1
2	44	2	1	2	7	3	1	4	16.8663	11	3.11111	7	34	4
2	53	2	1	4	6	2	1	3	17.9688	19	3.88889	7	30	2
1	49	4	2	2	8	3	3	1	21.1073	23	1.88889	5	20	1
2	37	2	1	2	7	2	1	1	21.7865	18	2.88889	5	27	1
2	25	4	1	2	7	1	1	1	27.6646	26	3.88889	2	32	1
1	39	2	1	4	6	2	1	2	21.0498	19	1.66667	6	27	3
1	35	2	2	2	6	1	4	3	24.2215	19	3.55556	6	23	1
1	58	4	2	4	7	2	2	3	27.2173	18	3.44444	5	34	3
1	51	1	1	2	6	2	1	2	22.8571	26	2.11111	5	17	2
2	42	3	4	4	5	2	1	1	18.2868	18	2.77778	5	27	1
1	39	2	2	4	6	2	1	1	20.7612	11	3	4	26	1
1	37	3	2	2	7	2	2	3	28.3987	16	2	6	28	1
1	44	2	2	2	5	1	2	2	21.6333	26	1.22222	2	20	1
2	35	3	2	4	6	2	4	2	19.1467	13	3.11111	8	29	1
2	32	3	1	4	6	2	1	3	18.2563	21	3	6	28	3
1	43	1	1	2	7	3	2	2	24.3375	12	1.66667	5	25	4
1	38	4	1	2	8	1	1	2	21.2245	26	2.77778	4	20	2
1	56	4	1	4	6	2	1	3	18.9388	13	5.66667	9	28	1
1	31	5	1	4	5	2	2	4	20.8611	32	0.666667	3	19	3
1	51	1	2	4	6	2	1	3	25.3906	25	2.22222	2	20	1
2	48	3	2	2	6	1	1	3	21.5645	19	1.11111	6	24	3
1	43	4	2	4	6	1	1	3	21.7993	36	6	8	42	1
1	42	4	2	4	7	3	2	2	25.2493	22	3.77778	7	26	3
2	31	4	2	5	7.5	2	1	2	21.6413	12	2.55556	5	36	2
2	43	2	1	2	5	2	1	1	20.9566	14	3	4	34	1
1	27	2	1	2	5	2	3	5	22.7615	20	4.88889	7	32	3
1	33	5	2	5	5	2	1	5	21.7982	14	3.77778	7	32	3
1	52	4	1	4	5.5	3	1	1	25.5102	22	1.22222	2	31	1
1	30	2	1	4	6.5	2	2	2	18.8739	30	1.33333	4	14	2
1	40	2	1	4	4.5	2	1	4	24.0238	14	0.333333	3	19	1
1	42	6	1	3	5	2	2	5	18.6453	9	5.11111	9	44	4
2	32	6	1	4	5	2	1	2	16.0231	22	3.55556	6	31	1
2	35	3	2	4	6.5	2	2	2	17.9817	19	3.55556	8	32	3
1	51	2	1	1	6	2	2	4	20.7967	22	2.11111	1	9	3
2	36	2	1	3	8	4	1	1	17.3604	18	2.33333	6	26	4
1	51	4	2	4	6	2	2	2	23.6614	16	3.55556	8	34	1
1	24	1	1	4	5	2	1	2	22.6757	20	1.88889	4	25	1
1	39	5	2	4	5	2	1	4	23.4509	26	2	7	24	1
1	39	3	1	2	4	2	3	3	18.0785	20	2.22222	3	22	1
1	27	2	1	2	6	3	4	1	19.0311	25	3.66667	5	17	1
2	55	4	4	4	6	3	2	2	18.2899	9	3	5	28	1
1	50	1	2	2	7	3	1	1	31.4627	15	3.33333	2	23	1
1	39	2	2	1	4.5	3	1	1	23.6614	14	0.555556	3	30	1
2	36	4	1	4	4.5	2	1	1	19.6283	27	1.44444	6	22	3
1	43	2	1	2	8	3	3	1	25.1278	12	2	3	25	1
1	50	1	4	2	6	2	2	2	21.2031	30	1.66667	1	16	2
1	52	4	1	1	6	2	1	1	25.2493	27	4.22222	3	22	1
2	34	3	1	2	7	2	1	3	20.202	11	3	5	34	1
2	49	2	1	4	5.5	2	3	2	20.2395	14	1.77778	9	12	1
1	53	3	2	4	7	2	2	3	24.3141	10	4.33333	6	18	1
1	29	2	1	2	7	3	1	3	17.7154	19	2.33333	5	26	1
2	41	2	2	3	5	2	1	2	21.1702	29	3.44444	8	28	1
2	53	2	1	2	7	2	2	2	20.9644	23	5.33333	5	27	1
2	39	2	1	3	7	3	1	3	18.8271	13	2.11111	5	22	1
1	40	2	2	2	4	2	2	1	26.4721	20	3.44444	3	26	1
2	32	4	2	4	7	2	1	2	17.0088	12	3.11111	6	28	1
1	36	4	1	2	6	2	3	4	24.5779	23	3	3	23	1
2	57	5	2	4	5	2	1	5	21.3039	13	4.22222	7	35	1
1	47	2	1	2	6	2	1	1	22.4913	21	1	3	22	3
2	41	4	2	2	7.5	3	3	2	22.5069	25	5.44444	3	38	1
1	27	3	1	5	5.5	2	1	4	20.8117	19	1.33333	3	28	2
2	26	2	1	4	5.3	2	1	1	15.9788	26	2.44444	6	24	1
2	42	4	1	3	5	2	1	4	17.6898	15	2.55556	5	31	1
1	37	2	1	2	4	1	2	1	24.677	31	2.66667	2	15	1
2	50	5	2	4	5.5	2	1	3	19.9219	15	4.55556	8	32	2
1	50	5	2	4	7	1	1	1	17.7086	9	2	6	18	1
2	33	4	2	4	5	1	1	2	20.8889	17	2.44444	6	33	1
2	44	4	1	4	5	1	1	1	17.5431	17	1.66667	7	16	1
2	49	4	4	4	7	3	2	2	17.6309	22	4.44444	7	38	3
1	51	2	2	2	8	3	1	3	23.3167	15	2.77778	7	27	1
1	40	4	1	4	5.5	2	2	3	29.0659	21	3.11111	7	23	1
2	41	4	2	2	6	1	1	1	18.9866	18	1	2	13	1
1	23	2	1	4	7	3	2	3	17.9931	28	4.22222	7	32	3
1	42	2	1	2	5.5	1	3	1	25.9516	33	0.444444	3	10	1
2	49	2	2	2	5.5	3	2	2	24.977	12	2.66667	4	29	1
1	22	1	1	4	5	2	1	2	16.9172	21	0.444444	3	30	1
2	46	2	4	4	9.5	1	1	1	20.2848	26	1.55556	5	20	3
1	33	2	1	2	6	2	4	1	32.6531	26	1.44444	5	20	1
1	49	2	2	4	6	3	2	2	29.0533	24	2.44444	6	25	3
2	42	4	2	2	6	2	2	2	20.5499	13	5.66667	10	43	1
2	31	5	1	4	7	3	2	2	20.1951	14	3	7	43	1
1	43	3	1	4	7.2	3	1	4	21.7365	13	3.11111	8	25	3
2	33	2	1	2	6	2	1	1	16.937	19	1.88889	7	20	1
2	46	2	1	2	7	1	2	4	28.5075	34	4.33333	8	17	1
1	55	4	2	4	4	2	3	2	20.3816	22	3.22222	7	33	2
2	30	1	2	2	6	3	3	3	23.4375	10	2.77778	9	29	1
1	43	2	1	2	7	3	4	3	23.3887	15	3.77778	7	29	1
1	45	4	1	2	5.5	2	4	2	28.7347	27	1.44444	3	25	1
2	46	2	1	2	6	1	2	3	18.9388	17	2.66667	5	28	2
1	49	5	2	4	7	3	1	2	22.7732	17	3.44444	8	26	1
2	56	4	2	4	4.5	2	1	3	21.7555	18	2.22222	6	32	1
2	41	4	2	4	6	3	1	2	26.6667	12	1.88889	6	21	1
1	51	3	2	4	7	2	1	1	24.9649	13	2.77778	6	33	1
1	48	5	2	4	6	2	2	3	27.3356	16	2.88889	5	23	3
1	53	5	2	4	7	2	2	3	26.5432	14	1.33333	4	28	4
1	53	5	2	4	7	2	2	4	26.5432	12	1.66667	6	29	4
1	52	6	2	4	5.5	1	2	1	20.0617	20	4	9	43	4
2	33	3	3	4	6	2	1	2	16.8663	24	3.77778	7	36	1
1	42	5	2	4	8	3	1	1	20.0692	12	0	7	42	1
1	40	3	2	5	5	1	2	1	21.7994	17	3.11111	6	26	1
2	50	4	1	3	5.5	2	2	3	19.9219	13	3.66667	5	23	1
1	56	4	2	5	8	3	2	3	20.7612	11	3	8	28	3
2	36	2	2	4	7	3	2	2	18.5178	15	4	7	36	1
2	45	5	1	2	6	1	1	3	21.0938	26	2.66667	5	27	1
1	44	3	2	3	6	2	2	2	24.9135	21	4	5	22	1
2	44	2	4	2	6	2	1	2	23.0469	24	2.33333	5	23	1
1	36	3	2	4	6	2	2	3	20.679	14	2.66667	4	24	3
1	26	2	1	4	6.5	3	1	1	18.2899	20	2.33333	5	29	1
2	43	4	2	4	6	2	3	4	16.6525	24	2.55556	6	36	3
2	51	3	1	5	5	1	2	3	20.202	35	3.44444	5	11	1
1	46	3	2	4	7	3	1	3	24.093	15	3	10	30	4
2	39	2	1	4	7	4	1	3	18.2183	17	3.44444	7	32	3
2	44	2	4	2	7	3	1	1	23.0112	12	1	4	11	1
1	37	4	2	4	5.5	1	1	3	31.1419	26	3.22222	6	34	1
1	48	4	2	4	6.5	1	1	1	30.8112	32	5.88889	0	19	1
2	34	3	2	4	6	2	1	4	21.0962	18	4	8	33	4
2	24	1	1	3	8	4	3	2	18.5185	20	2.66667	5	24	2
2	45	4	2	3	6	2	1	2	20.83	20	2.77778	7	21	1
2	28	2	1	2	8	4	1	1	18.0802	23	0	5	30	4
2	36	3	1	3	7	2	1	3	17.0656	16	4.66667	8	37	3
2	33	2	1	3	8	3	1	3	21.2183	15	3.44444	7	37	2
2	34	3	1	5	6	3	2	3	19.5918	19	2.55556	6	25	2
1	39	2	1	2	3	1	1	1	24.0238	12	2	3	27	1
1	58	5	2	4	6	2	2	4	20.7031	12	2.44444	8	27	3
2	44	3	2	2	7	3	1	3	19.1746	27	2.22222	6	12	1
2	36	2	2	2	5	2	1	2	20.5049	20	2.88889	6	28	2
1	34	2	1	4	7	3	1	4	19.8347	14	5.44444	8	33	2
2	27	2	2	2	8	3	3	4	16.4062	18	6	5	45	1
1	49	2	2	4	5	2	2	2	30.478	18	3.22222	5	31	1
1	50	3	2	4	6	3	1	3	22.3863	13	3.11111	7	34	1
2	27	3	1	3	6	2	1	2	19.487	15	1.77778	8	22	2
1	44	1	1	3	3	1	1	3	28.125	36	2.33333	2	13	1
2	48	4	2	2	5	1	1	5	20.3428	36	6	7	45	4
1	54	2	2	4	8	3	2	1	22.8571	15	3.77778	6	28	1
1	45	3	2	2	5	1	3	2	20.0474	16	3.33333	7	26	1
1	40	3	1	4	8	4	2	1	23.4568	15	0	2	13	1
1	58	4	2	5	7	3	1	3	26.2596	9	2.88889	7	30	1
2	39	1	1	2	6.5	2	2	2	20.3244	27	2.44444	6	12	4
2	39	2	4	2	8	3	2	2	20.1956	26	3.44444	8	37	2
2	45	5	2	4	7.5	4	1	2	17.6898	11	3	6	27	1
2	23	4	1	4	6	2	2	1	22.4766	30	1.11111	5	12	1
2	47	4	5	3	6	2	1	2	19.563	21	4.88889	5	31	3
1	35	2	2	3	6	2	1	2	20.898	14	3	3	21	4
1	43	2	1	4	5	1	3	1	20.7612	28	0.222222	0	16	4
1	49	2	2	2	7	2	3	1	28.4091	26	2.88889	2	19	1
1	52	4	2	4	7.5	2	2	2	22.8374	14	3.11111	7	31	3
1	29	2	2	4	7	2	2	5	22.2041	26	3.88889	5	29	1
2	37	6	1	4	6	2	1	3	18.3655	12	3.44444	5	30	1
2	30	4	2	2	7	3	1	1	21.0292	10	3.11111	6	26	1
1	42	6	2	4	6.5	3	1	3	23.1481	13	4.11111	7	31	1
1	58	4	2	5	6	2	1	1	23.2438	20	3.22222	4	20	2
2	21	2	1	2	8	3	1	1	16.6603	11	2.88889	5	23	1
2	24	1	1	4	8	3	1	1	18.7305	10	2.88889	5	26	3
1	48	4	2	2	8	3	1	3	24.7252	11	2	6	36	1
2	54	1	4	2	5	2	1	3	15.2038	19	3.33333	4	26	3
1	37	3	2	2	8	2	1	1	22.4913	18	1	5	27	1
2	44	1	2	3	6	3	1	2	22.5827	20	3.66667	6	32	1
2	34	4	2	4	6.5	3	1	3	19.5312	23	3	5	33	1
2	25	4	1	4	7	3	3	3	19.7055	13	2.88889	7	39	1
2	39	3	2	3	6	2	1	1	24.3232	10	2.44444	5	29	1
2	31	1	4	2	8	2	2	2	15.0657	16	2.88889	6	29	1
2	24	3	1	5	3	1	1	1	15.8169	24	3.33333	5	27	1
2	37	5	2	4	6.5	2	1	3	18.3299	14	1.55556	8	25	1
1	49	3	2	4	3.5	1	1	2	27.2509	36	3.33333	0	13	1
2	56	2	2	3	5	1	2	1	18.662	23	0.444444	5	12	1
2	43	2	1	3	7	2	1	1	23.3467	13	6	8	45	2
1	58	2	1	4	5	3	2	2	23.4509	14	2.44444	4	22	1
2	45	5	1	5	7	3	1	1	21.5139	9	1.77778	10	21	1
2	33	2	1	4	7	2	3	3	23.9224	23	1.22222	0	22	1
2	35	3	1	4	8	4	1	1	17.7096	9	0	5	9	1
2	39	3	2	4	8	2	1	2	21.6713	20	3	1	35	1
2	23	6	1	4	7	4	1	2	21.7555	12	5	8	40	1
2	44	2	4	2	7	2	2	1	17.5697	17	3.88889	7	24	1
1	28	1	1	5	12	4	2	2	24.2215	23	3.22222	2	26	1
2	38	4	2	4	4.5	2	1	1	24.4646	26	1.77778	3	24	3
2	31	4	2	2	6	2	3	3	19.2277	30	2	4	12	1
2	47	2	1	3	6	2	1	3	18.3143	13	3	5	21	1
2	42	2	4	2	6.5	2	1	1	18.0662	16	2.33333	5	29	1
1	48	3	2	2	6.5	3	2	2	23.1834	10	1.55556	4	21	1
1	45	5	2	2	6	1	1	1	27.143	32	2.44444	1	33	1
2	53	3	4	3	5.5	1	2	3	18.0802	16	2.66667	6	24	3
1	48	4	2	4	5	2	2	3	19.1001	17	3	5	26	1
1	31	3	2	4	6.5	2	1	2	22.1297	27	1	3	22	1
1	39	1	1	1	6	3	4	1	23.03	12	1.44444	5	32	1
2	46	5	2	4	5.5	2	2	3	21.5019	15	1.44444	6	27	1
1	42	4	2	5	6	1	1	2	19.3772	34	0	0	28	4
2	42	4	2	3	7	2	3	1	24.1672	21	2.66667	7	22	1
2	33	4	2	4	6	2	2	3	20.1733	10	3.22222	7	28	1
2	55	4	1	4	5	2	4	2	24.0238	16	3.11111	8	19	2
1	45	3	2	4	6	3	2	3	19.7133	11	2.88889	6	26	1
1	55	4	2	4	5	1	1	1	23.8751	31	5.55556	5	28	1
1	37	1	1	3	6	3	2	2	27.7778	20	2	4	20	2
1	42	2	1	4	7	2	1	1	24.0238	18	2.55556	6	27	1
1	30	2	1	5	5.5	1	1	2	19.6927	36	0	5	11	3
1	34	2	2	4	6	2	1	3	23.6713	21	3.66667	6	34	3
2	44	2	1	4	8	3	2	2	17.5781	16	3	3	27	1
2	31	3	2	4	6	2	1	2	18.3655	28	0.888889	5	31	1
2	49	3	2	4	6	3	2	2	19.5556	13	3	7	25	1
2	39	1	1	4	8	4	3	2	24.6094	21	3	5	22	1
2	36	3	1	4	4.5	2	1	1	17.7778	11	1.88889	5	29	1
2	35	5	1	4	5	2	1	2	14.1994	25	0.444444	3	16	1
1	35	2	2	2	6	1	2	2	22.3435	20	2.11111	5	20	1
1	31	1	2	4	7	3	2	3	18.5568	10	3.22222	8	35	3
1	50	2	2	4	6	3	2	2	22.0968	17	2.55556	7	21	1
2	52	2	4	2	6	3	2	4	19.9792	17	4.77778	8	34	1
2	43	2	1	4	6	2	2	1	21.2306	23	3.66667	6	22	1
2	37	2	2	2	7	2	2	1	20.061	15	3.44444	4	24	1
1	28	3	2	4	6	2	2	2	20.8307	17	3.22222	5	25	3
2	45	5	2	3	6	2	1	2	20.1951	18	2.77778	7	32	1
1	47	2	2	4	5	1	1	2	30.8642	30	1.88889	8	29	1
2	33	4	2	4	8	3	3	2	24.5603	20	3	7	29	1
2	25	2	2	2	5	2	2	3	17.7458	27	2.55556	5	23	3
2	28	2	1	4	5	2	1	2	18.8271	19	1.44444	3	17	1
1	25	5	1	5	6	2	4	4	20.7612	20	3.66667	7	36	1
2	49	4	2	3	6	3	1	2	17.9418	18	2.33333	7	30	1
1	50	4	2	2	4	1	1	3	17.9592	35	1.55556	3	16	1
1	51	4	2	4	5	1	4	2	20.8086	12	2.88889	7	20	2
2	38	2	1	2	5	1	3	1	19.4771	33	0	0	16	1
1	30	3	1	2	6	3	3	2	19.4444	26	0.222222	3	9	1
1	47	4	2	4	6	3	2	2	24.5558	16	4.77778	7	32	1
2	55	2	4	3	5	2	2	3	18.591	19	3	7	14	1
2	42	2	2	3	6	2	1	1	17.8506	22	1.33333	3	21	1
2	45	5	2	3	3	1	3	1	20.3125	36	3.55556	3	15	1
1	38	3	2	4	6	2	2	2	19.1512	19	1.66667	6	30	2
2	43	3	2	4	6	2	1	2	23.7118	15	2.55556	7	34	1
1	51	4	2	4	6	2	2	1	21.6333	25	3	5	22	1
1	35	2	1	4	7	2	2	1	21.9138	18	2	2	27	1
1	53	6	2	4	6.5	2	1	2	26.4236	15	2.88889	5	31	3
1	56	6	2	4	7	3	1	4	24.5351	9	5.88889	10	45	1
1	51	5	2	5	6	3	1	5	19.3337	17	2.44444	8	24	4
1	41	4	2	4	6.5	3	1	1	17.1753	12	0.555556	4	30	1
2	43	2	2	2	5.5	2	4	5	25.4767	34	5.11111	8	26	3
1	47	4	4	2	7	3	1	4	24.8016	9	3.44444	10	33	4
1	30	2	1	2	5	3	1	2	17.9151	28	3	5	27	3
1	32	4	1	2	8	1	2	3	20.9573	28	3.44444	5	21	4
1	43	3	1	2	7	4	2	3	21.0772	10	5	9	45	2
1	28	1	1	4	6	2	4	4	23.6614	27	4	5	32	1
2	34	3	1	4	7.5	2	2	2	21.3593	13	2	5	23	1
1	50	2	4	3	6.25	2	1	2	24.7409	13	2.66667	7	27	1
2	31	5	1	4	8	4	1	2	22.719	16	2.77778	5	30	1
2	32	4	4	3	8	4	1	1	18.1787	15	2.88889	5	29	3
1	50	5	2	2	5	2	1	4	21.3382	10	2.11111	6	36	1
2	29	2	1	4	6.5	2	2	2	21.4844	23	2.44444	4	29	1
2	24	4	1	2	6	2	1	1	13.4176	18	4.55556	10	29	4
2	41	4	1	2	5.5	2	2	3	22.5069	12	3.33333	9	31	1
1	55	2	2	4	7.5	3	3	2	23.5078	9	2.77778	7	26	1
2	40	2	1	4	6.5	2	1	2	16.6133	15	2.77778	7	30	1
1	45	4	2	5	5	2	2	3	20.0692	27	2.22222	6	28	1
1	32	2	2	3	6	2	1	2	23.03	19	1.55556	4	34	1
2	46	4	2	3	5	2	1	1	24.3418	21	3.44444	8	32	1
2	35	2	1	4	8	2	2	2	18.2563	20	2.77778	6	22	3
1	48	2	2	3	7	1	3	2	22.2291	25	3.22222	3	35	1
1	47	3	4	4	6	2	1	3	24.4898	19	3.11111	3	33	1
1	31	3	2	4	6	1	2	3	21.7181	23	0	5	18	3
1	48	2	1	4	6	2	1	1	21.8776	22	1.44444	6	13	1
1	33	2	1	3	6	2	4	1	18.1252	22	0.444444	5	27	1
1	51	2	4	4	6	3	2	1	20.5761	11	3.11111	7	30	1
1	46	2	1	4	6	1	1	2	28.7317	25	2.22222	3	10	1
2	35	2	1	4	5	2	1	2	22.8329	20	3.44444	6	25	4
1	42	2	2	4	5.5	3	2	4	21.7181	14	3.77778	5	32	1
1	58	4	2	4	6.5	1	3	1	23.9995	30	3.22222	8	24	1
1	39	1	1	3	6	2	4	1	33.2031	20	3	5	19	1
2	56	2	2	2	7	4	1	2	20.9572	10	2.11111	8	35	3
2	58	2	4	4	5	2	1	1	20.0773	20	1.77778	4	22	1
1	41	2	2	2	4	3	4	2	22.1297	12	4.44444	8	34	1
1	48	4	2	1	7	2	4	1	28.2828	29	2.88889	3	35	1
1	33	2	1	2	7	3	2	3	30.2189	20	3.44444	8	17	1
2	53	4	4	3	6	4	2	4	18.9866	10	4	8	35	4
1	47	2	2	4	6	2	1	1	33.9506	24	3.33333	5	19	1
1	40	3	1	4	5	1	1	5	23.5294	22	2.88889	7	24	3
2	36	2	1	3	9	3	1	1	18.8189	24	5.66667	8	32	1
1	21	4	1	2	6	3	3	3	26.2507	15	2.55556	5	26	3
2	39	2	1	3	5	2	1	1	23.533	26	1	4	30	1
2	44	2	3	4	6.5	2	3	3	19.313	16	3.22222	6	24	3
1	37	3	2	2	5.5	2	1	3	21.3068	19	2	7	19	1
2	32	2	1	3	4.5	2	1	3	23.6832	34	2.55556	5	23	1
1	26	4	1	2	5	2	3	3	21.7365	25	2.55556	6	24	3
2	57	6	5	4	7	3	1	1	23.1385	16	2	5	19	3
1	43	3	1	2	6.5	1	1	3	22.9481	24	3.66667	7	37	3
1	36	3	2	4	4	3	1	2	24.5779	14	3	7	41	1
1	59	2	1	4	6	2	1	2	20.7008	18	3.55556	6	28	3
1	59	3	2	4	5	1	1	2	24.9337	27	1.55556	6	20	3
2	44	2	1	3	6.5	3	1	1	22.806	13	3.44444	8	30	1
2	40	2	4	2	6	2	1	2	18.2899	17	2.11111	5	36	1
1	52	2	4	4	8	2	1	1	24.3418	9	2.66667	10	23	4
2	51	1	2	4	4.5	2	1	1	20.7967	21	0.555556	4	25	1
2	33	2	1	4	5	1	1	2	20.3954	17	3.77778	9	34	3
2	43	5	2	3	7	3	1	3	19.1467	11	3.88889	6	34	1
1	36	6	1	5	3	1	1	3	22.4913	11	4.55556	7	39	2
2	34	1	1	2	6.5	3	2	3	23.1405	16	2.88889	5	26	1
2	44	5	2	3	6	1	1	3	21.6311	36	2.88889	5	26	3
1	39	4	1	3	7	3	2	4	20.202	22	2.44444	8	18	3
1	44	2	2	4	6	1	1	1	28.4005	26	3	5	31	4
2	29	1	1	3	5	2	1	1	21.5019	16	3	5	30	4
1	33	5	2	4	4	2	3	4	19.257	27	3	7	25	1
1	55	2	4	4	5	2	2	2	17.9592	19	2.55556	4	22	3
2	26	6	1	4	7	3	2	3	18.2899	18	2	5	27	1
1	47	3	2	4	6	2	3	4	20.7967	22	2.66667	8	30	2
1	26	5	2	4	6	3	2	3	20.4152	15	3.11111	6	25	2
1	55	2	2	2	6.5	2	3	3	20.4382	18	2	0	14	1
1	42	3	2	4	6	3	1	3	19.9573	9	2.66667	6	36	1
2	45	4	2	2	6	2	1	1	19.4797	15	3.77778	9	26	1
2	30	2	1	4	7	4	2	3	16.7969	13	4.77778	8	43	1
1	38	5	1	4	5	1	1	3	17.301	19	4.55556	8	36	1
1	29	2	1	4	5	2	1	1	24.2215	30	4.88889	7	39	3
1	36	4	1	4	5	2	1	2	24.2215	12	4	7	36	3
2	41	6	4	2	6	2	1	1	19.3337	18	2.44444	3	26	1
1	49	2	2	4	7	3	2	2	24.3824	12	2.77778	6	31	1
2	26	2	1	4	7	3	1	2	17.6309	18	4	8	36	1
2	29	3	3	4	7.5	4	1	3	21.9187	14	0.666667	7	20	3
1	54	5	2	2	5	1	2	4	22.0581	24	2.22222	3	23	3
1	60	1	1	2	8	4	2	4	24.5361	15	3	4	26	1
1	42	2	2	2	4.5	2	2	1	27.4406	19	0.222222	3	17	1
2	43	2	2	3	7	3	2	2	20.2395	31	0.666667	2	17	1
2	46	3	1	4	6	2	2	4	16.8242	11	0.333333	8	15	3
2	31	6	2	4	7	2	1	1	19.8141	23	3.22222	6	42	1
1	39	2	1	3	7	2	1	1	21.4692	20	2.22222	3	20	1
1	26	2	1	4	5	2	1	2	19.5312	18	2.77778	1	27	1
2	46	5	2	2	3	1	1	1	22.8928	30	3.88889	7	32	3
1	24	2	1	3	7	1	1	2	18.3655	35	5	7	37	3
1	31	2	2	2	6	2	3	2	21.4619	21	4.11111	8	10	4
1	45	3	2	4	7	2	1	4	20.1956	15	3.55556	8	31	4
1	39	2	1	2	7	3	3	3	22.921	21	3.77778	6	36	1
2	34	3	1	4	6	2	3	3	14.8642	25	4.77778	6	31	1
1	50	2	2	2	6.5	2	3	2	23.5102	31	2.77778	3	18	4
2	46	2	2	2	5	1	1	1	19.1467	18	0.111111	3	31	1
2	54	2	1	5	6	4	2	3	23.6509	13	3.55556	8	29	1
1	27	3	2	4	8	2	2	2	23.03	16	4.77778	8	38	3
2	26	1	1	4	7	3	3	3	14.6788	18	5.77778	8	24	1
1	41	5	2	4	7	2	1	4	26.2346	15	3.55556	6	41	2
1	49	5	2	3	5.5	2	1	3	22.571	11	2.88889	7	33	1
1	41	2	2	2	5	1	1	2	24.7405	21	3.77778	6	28	1
1	33	2	1	2	6	2	3	1	19.487	24	3	5	20	1
1	37	2	2	2	6	2	1	2	26.2346	17	2.77778	5	27	1
1	42	6	1	4	4.5	2	1	3	24.7701	16	2.88889	6	34	1
1	41	5	2	5	6.5	2	1	3	27.6817	32	4.88889	7	36	3
2	45	1	1	2	6.5	2	3	1	14.0985	27	3	2	24	1
2	38	1	1	4	6	2	2	1	20.3223	15	2.44444	4	18	1
1	56	2	2	3	7	4	1	1	25.0135	13	2.11111	8	27	1
2	21	4	1	2	5	2	2	3	21.6333	23	1.22222	3	39	1
2	38	2	1	3	6.5	2	1	3	20.3125	14	2.88889	7	23	1
2	41	4	2	4	6	1	1	3	19.052	18	1.88889	5	26	1
2	30	2	1	4	5	3	1	4	21.2084	20	2.77778	6	32	3
2	28	4	1	3	8	4	1	4	20	11	4.33333	7	28	1
1	47	2	1	2	4.5	1	2	3	21.7181	33	3.11111	7	18	1
1	45	4	2	5	8	3	1	4	22.4996	9	3.66667	6	29	2
1	55	5	2	4	6	1	1	4	22.4996	12	3.88889	7	35	3
2	42	3	4	3	6	2	1	1	17.6797	17	2.44444	5	10	1
1	39	3	1	4	4.5	1	1	4	19.721	30	4.44444	4	16	2
2	31	3	1	4	5.5	2	3	3	23.1405	23	4.22222	5	32	1
2	33	3	2	2	6.5	2	1	2	19.6752	24	2.77778	6	25	2
1	54	4	2	2	5	2	4	2	18.937	23	3	1	24	1
1	36	3	2	2	6	1	1	5	20.7157	31	1.66667	5	10	1
1	32	1	1	4	5.9	2	3	4	29.4023	16	2.88889	7	43	3
1	29	2	1	5	6	2	3	2	21.2245	24	2.66667	0	14	1
2	22	3	1	4	6.5	2	1	1	17.313	28	2	3	23	1
1	40	4	1	4	6	3	3	2	21.1073	17	3	6	27	3
2	57	4	2	4	6.5	3	1	2	19.9792	16	2.66667	5	32	1
2	51	2	1	4	7	3	1	5	17.898	11	6	9	45	3
2	42	2	2	3	6	3	3	2	19.5965	15	5	7	35	3
2	44	1	1	4	6	2	4	2	15.6157	15	4.22222	5	16	3
2	33	2	1	2	6	2	1	1	21.3382	22	2.88889	6	32	4
2	47	2	2	2	6	2	1	2	17.5781	17	3.55556	7	28	1
2	56	3	2	2	5	2	3	3	21.7784	18	3.88889	6	35	4
2	29	3	1	4	8	4	2	2	19.563	13	1.55556	5	26	1
1	47	2	1	4	7	3	2	3	25.7959	28	4.22222	2	24	2
1	40	3	2	4	6	2	1	3	21.4844	19	2.55556	2	28	4
1	44	3	2	4	5.5	2	2	4	21.7181	19	2.11111	6	18	1
2	43	2	1	2	6	2	1	2	19.0677	27	1.11111	2	16	1
2	44	1	2	4	4.5	2	1	3	16.8061	21	1	3	18	4
2	30	2	2	4	7	2	1	2	17.6693	16	2.88889	4	16	3
2	33	2	1	3	6	2	2	1	16.5289	24	1.55556	5	13	1
2	31	4	2	4	7	3	1	3	18.2899	24	4.88889	8	34	2
2	25	2	1	4	8	4	3	4	18.3594	9	5.77778	10	45	3
1	31	2	2	2	6.5	2	4	4	22.2041	9	2.77778	5	25	1
1	48	2	3	1	8	3	2	1	33.6901	23	2	4	25	1
1	25	2	1	5	5.5	2	1	2	24.6755	17	2.33333	7	24	1
2	55	2	4	4	5	2	1	4	17.898	15	3	5	25	3
1	29	2	2	3	5.5	3	1	1	19.9184	12	2.11111	6	34	1
1	33	2	2	4	6	3	1	3	22.3081	21	2.66667	7	38	1
2	24	2	1	4	6	2	1	2	20.5049	19	2.77778	6	35	1
2	31	2	3	2	3.5	2	2	2	19.313	20	3.11111	7	19	1
2	39	2	2	3	7	2	2	2	37.6378	25	2	2	20	1
1	47	3	2	4	8	3	1	5	21.9671	17	3.77778	0	27	1
1	36	3	4	4	5	1	2	4	25.4327	17	5	7	39	1
1	47	4	2	4	6	1	1	1	28.3737	16	3.22222	5	26	4
1	34	2	2	5	8	1	1	1	21.9525	36	2.66667	5	30	1
2	50	1	1	2	6.5	2	1	1	22.7615	20	2	5	31	1
1	35	4	2	4	6	3	2	2	26.1224	11	2.33333	6	28	1
2	39	2	1	2	6	2	1	4	28.4799	28	2.11111	7	24	1
2	36	4	2	5	7	3	1	4	22.4609	13	3.55556	8	35	3
1	41	3	2	4	6	3	1	2	20.0617	9	0	3	36	1
2	23	2	1	3	8	4	1	2	18.1955	14	3	5	36	1
1	25	4	1	2	7	3	2	4	18.3655	18	3.44444	6	35	1
2	44	3	1	4	5	2	1	1	19.2336	24	1.33333	3	17	1
1	54	5	2	4	7.5	3	1	3	31.3536	26	4.55556	7	41	1
2	43	2	1	3	6	2	1	4	19.3625	12	2.77778	7	20	1
1	36	2	4	4	7	3	1	1	20.9572	25	2.11111	3	23	2
2	24	1	1	5	6	2	2	3	19.5717	25	1.11111	1	34	1
2	24	5	1	4	7	3	1	3	19.7055	20	2.66667	8	31	2
1	38	3	2	2	5	1	2	2	25.9516	22	3	6	26	3
1	40	2	2	4	5	1	2	2	26.4236	28	1.33333	1	20	1
2	28	1	1	3	6	2	3	2	19.8178	29	0.666667	4	21	1
2	41	1	2	2	6	2	1	4	21.3599	19	0.777778	2	27	1
1	40	2	2	2	6	2	2	1	23.1206	13	3	5	27	1
2	33	5	2	4	7	3	2	2	20.5457	17	2.66667	4	24	1
1	49	4	2	2	6.5	2	2	1	26.6097	18	1.22222	6	24	1
1	35	4	1	4	3	3	1	4	17.4947	9	3.77778	8	31	3
1	40	2	1	2	6	3	1	4	25.3086	18	2.22222	5	23	1
1	53	5	2	4	6.5	4	1	2	22.0386	9	3	8	34	1
1	30	3	1	5	7	3	1	2	22.4913	25	0	2	32	1
2	56	4	2	2	6	2	2	2	25.2994	35	2.22222	6	30	3
1	34	3	1	2	5	2	2	2	21.8776	18	2.88889	5	31	1
1	46	5	1	4	8	3	2	1	21.2953	18	3	7	34	1
2	54	5	1	4	8	3	2	4	17.898	9	5.88889	8	38	1
1	42	2	1	2	7	3	3	3	22.2291	26	2.77778	8	13	1
1	39	4	1	4	7	2	2	3	31.6032	21	3	6	27	3
1	35	2	1	4	5	2	1	4	22.4082	17	2.22222	6	26	2
1	35	4	2	5	6	2	1	1	19.0381	18	2.55556	5	25	1
1	38	4	2	5	6.5	2	2	2	21.3859	14	3.66667	6	23	3
1	42	2	2	2	4	2	2	1	29.7576	24	3.22222	6	21	1
1	49	4	1	5	5	1	3	3	25.3515	27	3.11111	6	18	2
2	39	5	1	4	6	4	1	3	22.7732	11	3	8	44	3
2	49	2	4	4	6	3	2	3	21.0828	12	3.33333	7	30	4
2	29	2	1	4	6	2	2	1	18.6453	23	1.88889	3	26	3
2	50	2	4	3	7	3	2	2	18.4592	13	2.11111	7	26	1
2	42	5	2	4	8.5	4	1	2	20.4152	9	3.22222	5	38	3
1	46	2	1	3	5	1	1	2	21.7079	9	2	1	20	1
2	46	3	1	2	6.5	2	1	1	42.9688	11	0.666667	7	39	1
2	42	5	2	4	7	2	1	5	21.3675	15	1.55556	4	26	1
