# Supplementary material for: The Association between Meditation Practice and Job Performance: A Cross-Sectional Study
Source: PLoS One. 2015 May 29;10(5):e0128287. doi: 10.1371/journal.pone.0128287 (PMC4449168; doi:10.1371/journal.pone.0128287)
Supplement: S1 Table — (XLSX) [file pone.0128287.s003.xlsx]

## Sheet: Sheet1
	Variable		Measurement Range	Mean	SD	Cronbach's α	1		2		3		4		5
	1.	Frequency of meditation	1–4	1.54422	0.933685	-			0.0112551		-0.0467986		0.0957771	***	0.0356496
	2.	Gendera	1–2	1.4966	0.500159	-					-0.183978	***	-0.0679754	**	-0.0696447	**
	3.	Age	(years)	42.7959	8.90716	-							-0.0256381		0.132291	***
	4.	Education	1–5	3.34082	0.977017	-									0.215676	***
	5.	Household income	1–6	3.06531	1.28343	-
	6.	Marital statusb	1–2	1.50612	0.500133	-
	7.	Stress responses	9–36	18.5361	6.63005	0.935
	8.	Body mass index	(kg/height (m)2)	21.8962	3.65498	-
	9.	Physical activity at work	1–4	1.63469	0.830343	-
	10.	Physical activity at leisure time	1–5	2.32245	1.11587	-
	11.	Sleep hours	(hours)	6.10932	1.08093	-
	12.	Sleep sufficiency	1–4	2.23741	0.760738	-
	13.	Work engagement (UWES)	0–6	2.76296	1.1687	0.959
	14.	Subjective job performance (HPQ)	0–10	5.73741	1.97855	-
	15.	Job satisfaction	9–36	26.8374	7.25853	0.89
	Variable		Measurement Range	Mean	SD	Cronbach's α	6		7		8		9		10
	1.	Frequency of meditation	1–4	1.54422	0.933685	-	-0.0596203	*	0.020581		-0.077221	**	0.0116297		0.167291	***
	2.	Gendera	1–2	1.4966	0.500159	-	-0.189051	***	-0.0222362		-0.346993	***	-0.202148	***	-0.0102306
	3.	Age	(years)	42.7959	8.90716	-	0.262504	***	-0.0961271	***	0.206837	***	0.0159607		0.0162823
	4.	Education	1–5	3.34082	0.977017	-	0.0632935	*	-0.0285385		-0.0812625	**	-0.128368	***	0.0752106	**
	5.	Household income	1–6	3.06531	1.28343	-	0.339805	***	-0.107557	***	0.0126927		-0.123878	***	0.164484	***
	6.	Marital statusb	1–2	1.50612	0.500133	-			-0.0757175	**	0.11384	***	0.0389932		0.0391521
	7.	Stress responses	9–36	18.5361	6.63005	0.935					0.039337		0.102367	***	-0.0990137	***
	8.	Body mass index	(kg/height (m)2)	21.8962	3.65498	-							0.0702637	**	-0.0921913	***
	9.	Physical activity at work	1–4	1.63469	0.830343	-									0.10444	***
	10.	Physical activity at leisure time	1–5	2.32245	1.11587	-
	11.	Sleep hours	(hours)	6.10932	1.08093	-
	12.	Sleep sufficiency	1–4	2.23741	0.760738	-
	13.	Work engagement (UWES)	0–6	2.76296	1.1687	0.959
	14.	Subjective job performance (HPQ)	0–10	5.73741	1.97855	-
	15.	Job satisfaction	9–36	26.8374	7.25853	0.89
	Variable		Measurement Range	Mean	SD	Cronbach's α	11		12		13		14		15
	1.	Frequency of meditation	1–4	1.54422	0.933685	-	0.0210742		0.00773233		0.111853	***	0.116101	***	0.0793585	**
	2.	Gendera	1–2	1.4966	0.500159	-	0.0635822	*	0.0352222		0.00431325		0.114663	***	0.0441934
	3.	Age	(years)	42.7959	8.90716	-	-0.0677132	**	-0.0392583		0.0863634	***	0.0910527	***	-0.00105054
	4.	Education	1–5	3.34082	0.977017	-	-0.0241198		0.0110411		0.113922	***	0.0801338	**	0.124639	***
	5.	Household income	1–6	3.06531	1.28343	-	-0.0728161	**	0.0203646		0.162919	***	0.193607	***	0.258065	***
	6.	Marital statusb	1–2	1.50612	0.500133	-	-0.0259193		-0.0208204		0.080774	**	0.112383	***	0.125443	***
	7.	Stress responses	9–36	18.5361	6.63005	0.935	-0.173764	***	-0.484812	***	-0.102856	***	-0.377531	***	-0.271702	***
	8.	Body mass index	(kg/height (m)2)	21.8962	3.65498	-	-0.00246004		-0.0187035		-0.025599		-0.0347363		-0.02117
	9.	Physical activity at work	1–4	1.63469	0.830343	-	-0.0306376		-0.0425768		0.0464851		-0.00746179		-0.0966039	***
	10.	Physical activity at leisure time	1–5	2.32245	1.11587	-	-0.034352		0.0693378	**	0.157652	***	0.155234	***	0.117249	***
	11.	Sleep hours	(hours)	6.10932	1.08093	-			0.45204	***	0.0245438		0.058948	*	0.0684581	**
	12.	Sleep sufficiency	1–4	2.23741	0.760738	-					0.061469	*	0.212404	***	0.194751	***
	13.	Work engagement (UWES)	0–6	2.76296	1.1687	0.959							0.43922	***	0.496362	***
	14.	Subjective job performance (HPQ)	0–10	5.73741	1.97855	-									0.428416	***
	15.	Job satisfaction	9–36	26.8374	7.25853	0.89
		*p < 0.05; **p < 0.01; ***p < 0.001
		a male = 1, female = 2
		b never married/divorced/widowed = 1, married/common-law marriage = 2
